# Supplementary material for: ReMeDy: a platform for integrating and sharing published stem cell research data with a focus on iPSC trials
Source: Database (Oxford). 2021 Jun 22;2021:baab038. doi: 10.1093/database/baab038 (PMC8218701; doi:10.1093/database/baab038)
Supplement: baab038_Supp [file baab038_supp.zip]

Archive with 2 entries (2 files):
- suppl_data/Supplementary Table 1.docx
- suppl_data/Supplementary Table 2.xlsx
