# Supplementary material for: ReMeDy: a platform for integrating and sharing published stem cell research data with a focus on iPSC trials
Source: Database (Oxford). 2021 Jun 22;2021:baab038. doi: 10.1093/database/baab038 (PMC8218701; doi:10.1093/database/baab038)
Supplement: baab038_Supp [file baab038_supp.zip › suppl_data/Supplementary Table 2.xlsx]

## Sheet: Sheet1
Module	Section	Subsection	CDE	CDE Description	Permissible values / ontology	Applicable to project type	in vitro	pre-clinical	clinical	PMID 26494780 Values
Project	General Information		Project ID	Project Number, NIH grant number	Free-text value	in-vitro, pre-clinical, clinical,	X	X	X	PMID 26494780
			Project title	Title of regenerative medicine project	Free-text value	in-vitro, pre-clinical, clinical,	X	X	X	Vascular Smooth Muscle Cells From Hypertensive Patient-Derived Induced Pluripotent Stem Cells to Advance Hypertension Pharmacogenomics
			Brief title	Abreviated project title	Free-text value	in-vitro, pre-clinical, clinical,	X	X	X	Vascular Smooth Muscle Cells to Advance Hypertension Pharmacogenomics
			Project description	Brief description of scope of project, including pertinent stem cell details, e.g. the project Abstract Text	Free-text value	in-vitro, pre-clinical, clinical,	X	X	X	Patient-derived induced pluripotent stem cells (iPSCs) provide a potential source for studying otherwise inaccessible tissues that may be important to antihypertensive drug response. The present study established multiple iPSC lines from an HTN pharmacogenomics cohort.
			Primary Disease or Condition Being Studied in the Trial, or the Focus of the Study	The name(s) of the disease(s) or condition(s) studied in the clinical study, or the focus of the clinical study. Use, if available, appropriate descriptors from NLM's Medical Subject Headings (MeSH)-controlled vocabulary thesaurus or terms from another vocabulary, such as the Systematized Nomenclature of Medicine—Clinical Terms (SNOMED CT), that has been mapped to MeSH within the Unified Medical …	MeSH-controlled vocabulary, SNOMED CT	in-vitro, pre-clinical, clinical,	X	X	X	hypertension
			Keywords	Keywords related to the trial, including disease and regenerative medicine product being investigated, e.g. Project Terms	MeSH-controlled vocabulary	in-vitro, pre-clinical, clinical,	X	X	X	Hypertension, Induced pluripotent stem cells, Personalized medicine, Vascular smooth muscle cells
			Hypothesis	Hypothesis being tested	Free-text value	in-vitro, pre-clinical, clinical,	X	X	X	We demonstrated that established HTN iPSCs can robustly and reproducibly differentiate into functional vascular smooth muscle cells (VSMCs), a cell type most relevant to vasculature tone control. Moreover, a sensitive traction force microscopy assay demonstrated that iPSC-derived VSMCs show a quantitative contractile response on physiological stimulus of endothelin-1.
			Study Activity	An action, undertaking, or event, which is anticipated to be performed or observed, or was performed or observed, according to the study protocol during the execution of the study.	Free-text value	in-vitro, pre-clinical, clinical,	X	X	X
			Study Rationale	A statement describing the overall rationale of the study. This field describes the contribution of this study to product development, i.e., what knowledge is being contributed from the conduct of this study.	Free-text value	in-vitro, pre-clinical, clinical,	X	X	X
			Start Date	The estimated date on which the clinical study will be open for recruitment of participants, or the actual date on which the first participant was enrolled.	Date (mm/dd/yyyy)	in-vitro, pre-clinical, clinical,	X	X	X	41487
			Completion Date	The date the final participant was examined or received an intervention for purposes of final collection of data for the primary and secondary outcome measures and adverse events (for example, last participant’s last visit), whether the clinical study concluded according to the pre-specified protocol or was terminated.	Date (mm/dd/yyyy)	in-vitro, pre-clinical, clinical,	X	X	X	43221
			Study Type	The nature of the investigation or investigational use for which clinical study information is being submitted.	Interventional/Observational/Expanded Access	clinical,			X	Observational
			Studies a U.S. FDA-regulated Drug Product	Indication that a clinical study is studying a drug product (including a biological product) subject to section 505 of the Federal Food, Drug, and Cosmetic Act or to section 351 of the Public Health Service Act.	Yes/No	pre-clinical, clinical,		X	X
			Studies a U.S. FDA-regulated Device Product	Indication that a clinical study is studying a device product subject to section 510(k), 515, or 520(m) of the Federal Food, Drug, and Cosmetic Act.	Yes/No	pre-clinical, clinical,		X	X
			Device Product Not Approved or Cleared by U.S. FDA	Indication that at least one device product studied in the clinical study has not been previously approved or cleared by the U.S. Food and Drug Administration (FDA) for one or more uses.	Yes/No	pre-clinical, clinical,		X	X
		Investigational New Drug Application (IND)/Investigational Device Exemption (IDE) Information	FDA Center	The name or abbreviation of the FDA Center with which the IND or IDE is filed.	CDER/CBER/CDRH	clinical,			X
			IND/IDE Number	IND or IDE number assigned by the FDA Center.	Free-text value	clinical,			X
			IND Serial Number	For an IND, the IND serial number, as defined in 21 CFR 312.23(e), if any, assigned to the clinical study.	Free-text value	clinical,			X
			Expanded Access Record NCT Number	If expanded access is available, the NCT number of the expanded access record. If there is no existing expanded access record, the responsible party who is both the manufacturer of the investigational drug product (including a biological product) and the sponsor of the ACT is required to create an expanded access record.	Free-text value	clinical,			X
	PI Information		Primary Clinical Study Sponsor	The individual, organization, group or other legal person taking responsibility for securing the arrangements to initiate and/or manage a study (including arrangements to ensure that the study design meets appropriate standards and to ensure appropriate conduct and reporting). In commercial trials, the primary sponsor is normally the main applicant for regulatory authorization to begin the study.…	Free-text value	in-vitro, pre-clinical, clinical,	X	X	X	University of Florida
			Secondary Clinical Study Sponsor	Additional individuals, organizations or other legal persons, if any, that have agreed with the primary sponsor to take on responsibilities of sponsorship. A secondary sponsor may have agreed to take on all the responsibilities of sponsorship jointly with the primary sponsor; or to form a group with the primary sponsor in which the responsibilities of sponsorship are allocated among the members o…	Free-text value	in-vitro, pre-clinical, clinical,	X	X	X
			PI Name	Contact PI / Project Leader	Free-text value	in-vitro, pre-clinical, clinical,	X	X	X	Julie A Johnson
			PI Affiliation	Awardee Organization	Free-text value	in-vitro, pre-clinical, clinical,	X	X	X	University of Florida
		Contact Information	Academic Degree	An academic rank conferred by a college, university, or other postsecondary education institution as official recognition for the successful completion of a program of studies.	Free-text value	in-vitro, pre-clinical, clinical,	X	X	X	PharmD
			Contact Name	A word or group of words indicating the identity of a person usually consisting of a first (personal) name and a last (family) name with an optional middle name. In some cultural traditions the family name comes first.	Free-text value	in-vitro, pre-clinical, clinical,	X	X	X
			E-mail Address	A text string identifier for a location to which electronic mail can be delivered. (NCI)	Free-text value	in-vitro, pre-clinical, clinical,	X	X	X
			Fax Number	A telephone number that is used for identifying a specific fax machine in a telephone network.	Free-text value	in-vitro, pre-clinical, clinical,	X	X	X
			Organizational Affiliation	The name of the organization or entity that the person or group has an established relationship with.	Free-text value	in-vitro, pre-clinical, clinical,	X	X	X
			Physical Address	A standardized representation of the location of a person, business, building, or organization. (NCI)	Free-text value	in-vitro, pre-clinical, clinical,	X	X	X
			Role	The usual or expected function of something; the part something plays in an action or event. (NCI)	Free-text value	in-vitro, pre-clinical, clinical,	X	X	X
			Telephone Number	A sequence of decimal digits (0-9) that is used for identifying a specific telephone line or other device in a telephone network.	Free-text value	in-vitro, pre-clinical, clinical,	X	X	X
		Physical Address	Trial Site	Any healthcare organization, institution, facility or provider directly involved in conducting or facilitating a particular clinical trial. (NCI)	Free-text value	in-vitro, pre-clinical, clinical,	X	X	X
			City	A relatively large and/or densely populated area of human habitation with administrative or legal status that may be specified as a component of a postal address.	Free-text value	in-vitro, pre-clinical, clinical,	X	X	X	Gainesville
			Country	A sovereign nation occupying a distinct territory and ruled by an autonomous government.	Free-text value	in-vitro, pre-clinical, clinical,	X	X	X	USA
			Geographic Locality	A distinct geographic area in the immediate vicinity of a particular place, such as a city, neighborhood or district.	Free-text value	in-vitro, pre-clinical, clinical,	X	X	X
			Geographic Region	Any demarcated area of the Earth; may be determined by both natural and human boundaries, such as a state or province.	Free-text value	in-vitro, pre-clinical, clinical,	X	X	X
			Postal Code	An alphanumeric code assigned to a mail delivery area.	integer	in-vitro, pre-clinical, clinical,	X	X	X
			Province	A sub-division of a country created by the central government for administrative purposes. Provinces are usually, but not always, less autonomous than states, and must obey the laws of the central government.	Free-text value	in-vitro, pre-clinical, clinical,	X	X	X
			State	A subdivision of a country that forms part of a federal union. States are usually, but not always, more autonomous than provinces and may have different laws from the central government.	Free-text value	in-vitro, pre-clinical, clinical,	X	X	X
			Street Address	The street name and building number where an entity is located.	Free-text value	in-vitro, pre-clinical, clinical,	X	X	X
		Project Contact Roles	Collaborators	Other organizations (if any) providing support. Support may include funding, design, implementation, data analysis or reporting.	Free-text value	in-vitro, pre-clinical, clinical,	X	X	X
			Biostatistician	A person who is responsible for the statistical aspects of the clinical or preclinical study. (NCI)	Free-text value	in-vitro, pre-clinical, clinical,	X	X	X
			Clinical Informaticist	An individual that designs, implements, evaluates and/or analyzes information technology in a healthcare or research setting. (NCI)	Free-text value	in-vitro, pre-clinical, clinical,	X	X	X
			Clinical Research Coordinator	A person to whom a clinical investigator delegates routine administrative requirements of a protocol. The duties and responsibilities of a clinical research coordinator may vary across different infrastructures. Generally, the coordinator manages the subject's clinical trial participation and provides a vital linkage between the subject, the investigator, and the sponsor. (NCI)	Free-text value	in-vitro, pre-clinical, clinical,	X	X	X
			Contact for Public Queries	The study contact person who is responsible for questions from the public.	Free-text value	in-vitro, pre-clinical, clinical,	X	X	X
			Coordinating Investigator	An investigator assigned the responsibility for the coordination of investigators at different centers participating in a multi-center trial. While a single-center study would not include a coordinating investigator, the investigator at the site would fulfill the same responsibilities as a principal investigator. (after ICH E6)	Free-text value	in-vitro, pre-clinical, clinical,	X	X	X
			Data Manager	An individual who is responsible for the development and implementation of architectures, policies and procedures for the effective management of data across its business lifecycle.	Free-text value	in-vitro, pre-clinical, clinical,	X	X	X
			Investigator	A person responsible for the conduct of the clinical trial at a trial site. If a trial is conducted by a team of individuals at the trial site, the investigator is the responsible leader of the team and may be called the principle investigator.	Free-text value	in-vitro, pre-clinical, clinical,	X	X	X
			Legal Representative for the Study	An individual with expertise in the law who provides legal counsel and representation for a study.	Free-text value	in-vitro, pre-clinical, clinical,	X	X	X
			Medical Monitor	A sponsor representative who has medical authority for the evaluation of the safety aspects of a clinical trial. (CDISC Glossary)	Free-text value	in-vitro, pre-clinical, clinical,	X	X	X
			National Coordinating Investigator	In the case of a multinational study, a person who has the responsibilities of the sponsor of the study in his/her country and will be responsible for the coordination of the principal investigators at different sites within that member state. (EMA)	Free-text value	in-vitro, pre-clinical, clinical,	X	X	X
			Primary Sponsor	The individual, organization, group or other legal person taking responsibility for securing the arrangements to initiate and/or manage a study (including arrangements to ensure that the study design meets appropriate standards and to ensure appropriate conduct and reporting). In commercial trials, the primary sponsor is normally the main applicant for regulatory authorization to begin the study.…	Free-text value	in-vitro, pre-clinical, clinical,	X	X	X
			Principal Investigator	A person who has the primary responsibility for the conduct of a clinical study and study-related personnel at a study site. While a single-center study would not include a coordinating investigator, the investigator at the site would fulfill the same responsibilities as a principal investigator.	Free-text value	in-vitro, pre-clinical, clinical,	X	X	X
			Secondary Sponsor	Additional individuals, organizations or other legal persons, if any, that have agreed with the primary sponsor to take on responsibilities of sponsorship. A secondary sponsor may have agreed to take on all the responsibilities of sponsorship jointly with the primary sponsor; or to form a group with the primary sponsor in which the responsibilities of sponsorship are allocated among the members o…	Free-text value	in-vitro, pre-clinical, clinical,	X	X	X
			Sponsor	An entity that is responsible for the initiation, management, and/or financing of a clinical study.	Free-text value	in-vitro, pre-clinical, clinical,	X	X	X
			Study Chair	A person who has overall responsibility for the technical conduct of a study, as well as for the interpretation, analysis, documentation and reporting of results, and represents the single point of study control. (FDA)	Free-text value	in-vitro, pre-clinical, clinical,	X	X	X
			Subinvestigator	Any member of the clinical trial team designated and supervised by the investigator at a trial site to perform critical trial-related procedures and/or to make important trial-related decisions (e.g., associates, residents, research fellows). (ICH)	Free-text value	in-vitro, pre-clinical, clinical,	X	X	X
			Technical Lead	An individual who is responsible for the delivery of technical aspects of a project. (NCI)	Free-text value	in-vitro, pre-clinical, clinical,	X	X	X
	Publication/reference information		Submission status	Status of publication submission	In review/Accepted/Published	in-vitro, pre-clinical, clinical,	X	X	X	Published
			Authors	Authors of publication	Free-text value	in-vitro, pre-clinical, clinical,	X	X	X	Nikolett M. Biel, Katherine E. Santostefano, Bayli B. DiVita, Nihal El Rouby, Santiago D. Carrasquilla, Chelsey Simmons, Mahito Nakanishi, Rhonda M. Cooper-DeHoff, Julie A. Johnson, and Naohiro Terada
			Title of publication	Title of publication article	Free-text value	in-vitro, pre-clinical, clinical,	X	X	X	Vascular Smooth Muscle Cells From Hypertensive Patient-Derived Induced Pluripotent Stem Cells to Advance Hypertension Pharmacogenomics
			Journal name	Name of publication journal	Free-text value	in-vitro, pre-clinical, clinical,	X	X	X	Stem Cells Transl Med
			PubMed ID	PubMed ID	PubMed ID	in-vitro, pre-clinical, clinical,	X	X	X	26494780
			Link to related information	URL of the publication	URL	in-vitro, pre-clinical, clinical,	X	X	X	https://www.ncbi.nlm.nih.gov/pmc/articles/PMC4675511/
	Project Design		Trial Phase Response	A terminology codelist relevant to the phase, or stage, of the clinical trial.	Not Applicable/Trial Phase 0/Trial Phase 1/Trial Phase 1-2/Trial Phase 2/Trial Phase 2-3/Trial Phase 2A/Trial Phase 2B/Trial Phase 3/Trial Phase 3A/Trial Phase 3B/Trial Phase 4/Trial Phase 5	pre-clinical, clinical,		X	X
			Intervention Model Response	A terminology codelist relevant to the trial design developed to compare treatment groups.	Cross-over/Factorial/Parallel/Sequential/Single Group	clinical,			X
			Intervention Type Response	A terminology codelist relevant to the kind of product or procedure studied in a trial.	BEHAVIORAL THERAPY/BIOLOGIC/DEVICE/DIETARY SUPPLEMENT/DRUG/GENETIC/OTHER/PROCEDURE/RADIATION	clinical,			X
			Control Type Response	A terminology codelist relevant to a comparator against which the study treatment is evaluated.	ACTIVE/DOSE RESPONSE/NONE/PLACEBO	clinical,			X
			Observational Study Model	The terminology relevant to the trial design for observational studies.	Case Control/Case Crossover/Case Only/Cohort/Ecologic or Community/Family Based	clinical,			X
			Study Schematic Diagram	A diagram that outlines the decision points (e.g. randomization, response evaluation) that define the different paths a participant could take through the study. This is typically a block diagram and may include epochs, timing of randomization, treatment arms, and duration of treatments.	diagram	clinical,			X
			Trial Intent Type Response	A terminology codelist relevant to the responses for the planned purpose of the therapy, device, or agent under study in the clinical trial.	Basic Science/Cure/Device Feasibility/Diagnosis/Health Services Research/Mitigation/Prevention/Screening/Supportive Care/Treatment	pre-clinical, clinical,		X	X
			Trial Type Response	A terminology codelist relevant to the type of primary outcome or endpoint that the protocol is designed to evaluate.	Adhesion Performance/Alcohol Effect/Bio-availability/Bio-equivalence/Biosimilarity/Device-drug Interaction/Diagnosis/Dose Finding/Dose Proportionality/Dose Response/Drug-drug Interaction/Efficacy/Food Effect/Immunogenicity/Pharmacodynamic/Pharmacoeconomic/Pharmacogenomic/Pharmacokinetic/Position Effect/Prevention/Safety/Swallowing Function/Thorough QT/Tolerability/Treatment/Usability Testing/Wate…	pre-clinical, clinical,		X	X
			Study Purpose Response	A terminology codelist relevant to the reason(s) or intention(s) for the execution of an interventional or non-interventional clinical study.	Basic Science/Device Feasibility/Exploratory Research/Health Services Research/Hypothesis Generation/Prevention/Screening/Supportive Care/Treatment	pre-clinical, clinical,		X	X
			Clinical Trial - Phase	The strategy for assigning interventions to participants.	Single Group/ Parallel / Crossover /Factorial / Sequential	in-vitro, pre-clinical, clinical,	X	X	X
			Number of Arms	Experimental group	Free-text value	in-vitro, pre-clinical, clinical,	X	X	X
			Masking	If needed, additional descriptive information (including which interventions are administered in each arm) to differentiate each arm from other arms in the clinical trial.	Free-text value	clinical,			X
			Country of Recruitment	The country in which participants are located when enrolling in a trial or study.	Free-text value	clinical,			X
			Date of First Enrollment	Date or date and time of first subject enrollment into a study, as verifiable by a convention that is consistent with authoritative regulatory criteria. Compare with study start. [Modified from ICH E3] (CDISC Glossary)	Date (mm/dd/yyyy)	clinical,			X
			Exclusion Criteria	List of characteristics in a protocol, any one of which may exclude a potential subject from participation in a study. (CDISC glossary)	Free-text value	clinical,			X	no participation in the parent trial PEAR (201-2005) or PEAR2 (271-2010) assigned to a beta blocker arm
			Inclusion Criteria	The criteria in a protocol that prospective subjects must meet to be eligible for participation in a study. NOTE: Exclusion and inclusion criteria define the study population. See also exclusion criteria. (CDISC glossary)	Free-text value	clinical,			X	participation in the parent trial PEAR (201-2005) or PEAR2 (271-2010) assigned to a diuretic arm
			Planned Trial Duration	The approximate period of time over which the clinical trial is expected to occur.	Numerical (months/years)	pre-clinical, clinical,		X	X
			Primary Endpoint	The principal endpoint associated with the study or trial.	Free-text value	pre-clinical, clinical,		X	X
			Secondary Endpoint	An auxiliary endpoint associated with the study or trial.	Date (mm/dd/yyyy)	pre-clinical, clinical,		X	X
			Target Sample Size	The total number of planned participants in a study or trial.	Integer	pre-clinical, clinical,		X	X	21
			Therapeutic Area	A knowledge field that focuses on research and development of specific treatments for diseases and pathologic findings, as well as prevention of conditions that negatively impact the health of an individual. (NCI)	Free-text value	pre-clinical, clinical,		X	X
			Trial Design	The detailed planning of a study of the safety, efficacy, or optimum dosage schedule (if appropriate) of one or more diagnostic, therapeutic, or prophylactic drugs, devices, or techniques selected according to predetermined criteria of eligibility and observed for predefined evidence of favorable and unfavorable effects. (NCI)	Free-text value	pre-clinical, clinical,		X	X	Observational Model: Cohort; Time Perspective: Cross-Sectional
			Participant Allocation Response	A terminology codelist for the method of assigning participants, or subjects, to groups or categories within a clinical study.	Nonrandomize/Randomized/Not Applicable	clinical,			X
			Experimental Groups	The party or parties involved in the clinical trial who are prevented from having knowledge of the interventions assigned to individual participants. Select all that apply.	Participant Masking/Care Provider Masking/Investigator Masking/Outcome Assessor Masking/No Masking	pre-clinical,		X
			Biospecimen Retention	Indicate whether samples of material from research participants are retained in a biorepository.	None Retained/Samples With DNA/Samples Without DNA	clinical,			X
			Biospecimen Description	Specify all types of biospecimens to be retained (e.g., whole blood, serum, white cells, urine, tissue).	Free-text value	pre-clinical, clinical,		X	X
		Study Design	Blinding	A process to limit bias by preventing subjects and/ or study personnel from identifying which treatments or procedures are administered, or from learning the results of tests and measures undertaken as part of a clinical investigation. (CDISC Glossary)	Free-text value	pre-clinical, clinical,		X	X
			Interventional Study Design	The general design of the strategy for assigning interventions to participants in a clinical study. (clinicaltrials.gov)	Free-text value	pre-clinical, clinical,		X	X
			Observational Study Design	The general design of the strategy for identifying and following up with participants during observational studies. (clinicaltrials.gov)	Free-text value	pre-clinical, clinical,		X	X
			Overall Study Design	Summary description of the overall study plan and design, should include treatments studied, population studied, level and method of blinding/unmasking, kind of controls, method of assignment to treatment, sequence and duration of study periods, any safety, data monitoring or special steering or evaluation committees, and interim analyses. (ICH E3)	Free-text value	pre-clinical, clinical,		X	X
			Participant Allocation	The process of assigning participants to particular treatment groups or cohorts in a clinical study.	Free-text value	pre-clinical, clinical,		X	X
			Planned Number of Arms	The planned number of intervention groups.	Integer	pre-clinical, clinical,		X	X
			Planned Number of Cohorts	The planned number of study groups.	Integer	pre-clinical, clinical,		X	X
			Planned Number of Participants	The planned number of subjects to be entered in a clinical trial. (NCI)	Integer	pre-clinical, clinical,		X	X
			Randomization Type	The type of randomization method used to assign participants to treatment groups or cohorts.	Adaptive Randomization/Block Randomization/Minimization Randomization/Simple Randomization/Stratified Randomization/Unequal Randomization	pre-clinical, clinical,		X	X
			Stratification	Grouping defined by important prognostic factors measured at baseline. (ICH E9)	Free-text value	pre-clinical, clinical,		X	X
			Stratification Factor	Selected factors that are used during randomization to ensure there is balance of these factors across all subjects within each arm of a study. The subject level values of these factors may be used as fixed effects in statistical models and for sensitivity analyses.	Free-text value	pre-clinical, clinical,		X	X
			Study Design Rationale	Reason(s) for choosing the study design. This may include reasons for the choice of control or comparator, as well as the scientific rationale for the study design.	Free-text value	pre-clinical, clinical,		X	X
			Study Hypothesis	A supposition or proposal made to explain certain observations or facts, which requires further investigation or exploration within a clinical study. (NCI)	Free-text value	pre-clinical, clinical,		X	X
			Study Primary Purpose	The principal reason or intention for the execution of an interventional or non-interventional clinical study. (NCI)	Free-text value	pre-clinical, clinical,		X	X
			Study Secondary Purpose	The ancillary reason or intention for the execution of an interventional or non-interventional clinical study. (NCI)	Free-text value	pre-clinical, clinical,		X	X
			Trial Blinding Schema	The type of experimental design used to describe the level of awareness of the clinical trial subjects and/or investigators of the intervention(s) that they are receiving and/or administering.	Free-text value	pre-clinical, clinical,		X	X
			Target Follow-Up Duration	For Patient Registries, the anticipated time period over which each participant is to be followed. Provide a number and select a Unit of Time (years, months, weeks, days).	Free-text value	pre-clinical, clinical,		X	X
		Study Population	Comorbid Condition	Medical or health condition that is concomitant or concurrent with the primary condition or disease under study.	MeSH-controlled vocabulary	clinical,			X
			Condition or Disease under Study	Primary disease(s) or condition(s) being studied in the trial, or the focus of the study. (clinicaltrials.gov)	MeSH-controlled vocabulary	clinical,			X
			MeSH unique ID	MeSH unique ID describing condition/disease under study	MeSH unique ID	clinical,			X
			Control Group	A study population that is defined for the purpose of comparison to the treatment group in a controlled trial. In an epidemiological study, a study population that does not have the outcome of interest.	Free-text value	clinical,			X
			Demographic Group	A descriptive characterization of the study population (e.g., age, sex, race, education, etc.).	Free-text value	clinical,			X
			Experimental Group	A study population that receives the intervention that is the focus of the study.	Free-text value	clinical,			X
			Females of Childbearing Potential	Female study subjects or patients who have the potential to become pregnant, i.e., those who have experienced menarche and who have not undergone surgical sterilization and are not postmenopausal.	Free-text value	clinical,			X
			General Health Status	The state of a subject's mental or physical condition.	Free-text value	clinical,			X
			Healthy Volunteer	An individual who is or becomes a participant in a research study and has no significant health-related issues. (NCI)	Free-text value	clinical,			X
			Justification of Special Population	An explanation with defensible proof as to the reason why a special population of subjects is included in the clinical study.	Free-text value	clinical,			X
			Population Rationale	An explanation as to the logical reasons for why a specific population of subjects is being considered for inclusion in a clinical study.	Free-text value	clinical,			X
			Reference Group	The study population that is defined for the purpose of comparison to the population under investigation.	Free-text value	clinical,			X
			Target Study Population	The population within the general population for which the study results can be generalized.	Free-text value	clinical,			X	Study participants recruited from the Pharmacogenomic Evaluation of Antihypertensive Responses studies; PEAR (#201-2005) and PEAR-2 (#271-2010) funded by the National Institutes of Health. Participants in the study have completed either PEAR or PEAR-2 studies
			Treatment Group	A study population that receives an intervention(s) within a trial. This could include the investigational product(s) or a comparator (e.g., placebo or an approved intervention).	Free-text value	clinical,			X
			Vulnerable Population	Individuals whose willingness to volunteer in a clinical trial may be unduly influenced by the expectation, whether justified or not, of benefits associated with participation, or of a retaliatory response from senior members of a hierarchy in case of refusal to participate. Examples include subordinate members of a group with a hierarchical structure, patients with incurable diseases, persons in…	Free-text value	clinical,			X
		Administrative Practice	Intervention product	Description of the intervention product administered	Free-text value	pre-clinical, clinical,		X	X
			Route of administration	Brief description of how the product is administered, e.g. subretinal transplantation	Free-text value	pre-clinical, clinical,		X	X
			Dose	Physical description of stem cell based product used in treatment, e.g. dimensions and mass of stem cell graft	Free-text value	pre-clinical, clinical,		X	X
			Frequency	Recurrence of treatment, e.g. 1 graft	Free-text value	pre-clinical, clinical,		X	X
			Administation protocol	Protocol for administering stem cell product	Free-text value	pre-clinical, clinical,		X	X
	Regulatory compliance		IRB Approval Status	Status of clinical project approval from institution's internal governing board	Yes/No	clinical,			X	University of Florida institutional review board
			Enrollment/Recruitment Status	Current status of enrollment/recruitment	Free-text value	pre-clinical, clinical,		X	X	Completed
			Consent Status	Status of obtaining consent from research subjects	Free-text value	clinical,			X
			Biospecimen Consent	Consent for biospecimen collection and transfer to BioLINCC	Yes/No	clinical,			X
			Data Monitoring Committee	A group of independent experts who are appointed to monitor the safety and scientific integrity of a research intervention, protect the confidentiality of participant data, and to make recommendations to the sponsor regarding the stopping of the trial for safety, efficacy, or for futility. (clinicaltrials.gov)	Free-text value	clinical,			X
			Independent Ethics Committee	An independent body (a review board or a committee, institutional, regional, national, or supranational), constituted of medical professionals and non-medical members, whose responsibility it is to ensure the protection of the rights, safety and well-being of human subjects involved in a study and to provide public assurance of that protection, by, among other things, reviewing and approving/prov…	Free-text value	clinical,			X
			Independent Safety Monitor	An independent physician or health-care professional who evaluates individual and cumulative participant data to make recommendations regarding the safe continuation of the study. (NIH)	Free-text value	clinical,			X
			Institutional Review Board	An independent body constituted of medical, scientific, and non-scientific members, whose responsibility is to ensure the protection of the rights, safety and well-being of human subjects involved in a study by, among other things, reviewing, approving, and providing continuing review of study protocol and amendments and of the methods and material to be used in obtaining and documenting informed…	Free-text value	clinical,			X
			Observational Study Monitoring Committee	A group of independent experts who are appointed to monitor the safety and scientific integrity of an observational study, including protecting the confidentiality of participant data and to make recommendations regarding the stopping of the study for safety or for futility. (clinicaltrials.gov)	Free-text value	clinical,			X
			Safety Monitoring Committee	Group of individuals with pertinent expertise that reviews, on a regular basis, accumulating safety data from an ongoing clinical study. This independent committee monitors the safety of participants during the study.	Free-text value	clinical,			X
			Trial Registration Indicator	An indication as to whether the clinical trial has been registered with a trial registry system.	Yes/No	clinical,			X
		Study Monitoring	Clinical Monitoring Plan	A description of the strategy, methods, responsibilities, and requirements for monitoring the study. (ICH E6(R2))	Free-text value	clinical,			X
			Data and Safety Monitoring Plan	A written plan that prospectively identifies and documents monitoring activities intended to protect the safety of the participants, the validity of the data and the integrity of the research study. The DSMP may also identify when to terminate a participant's participation (i.e. individual stopping rules) and/or the appropriate termination of a study (i.e. study stopping rules). (Mayo Clinic)	Free-text value	in-vitro, pre-clinical, clinical,	X	X	X
			Human Subjects Protection Review Board Status	Indicate whether a clinical study has been reviewed and approved by at least one human subjects protection review board or such review is not required per applicable law (for example, 21 CFR Part 56, 45 CFR Part 46, or other applicable regulation).	Request not yet submitted/Submitted, pending/Submitted/approved/Exempt/Submitted, denied/Submission not required	clinical,			X
			Data Monitoring Committee	Indicate whether a data monitoring committee has been appointed for this study. The data monitoring committee (board) is a group of independent scientists who are appointed to monitor the safety and scientific integrity of a human research intervention, and to make recommendations to the sponsor regarding the stopping of the trial for efficacy, for harms or for futility. The composition of the co…	Yes/No	in-vitro, pre-clinical, clinical,	X	X	X
			FDA Regulated Intervention	Indicate whether this study includes an intervention subject to U.S. Food and Drug Administration regulation under section 351 of the Public Health Service Act or any of the following sections of the Federal Food, Drug, and Cosmetic Act: 505, 510(k), 515, 520(m), and 522.	Yes/No	pre-clinical, clinical,		X	X
			Section 801 Clinical Trial	If this study includes an FDA regulated intervention, indicate whether this is an applicable clinical trial as defined in U.S. Public Law 110-85, Title VIII, Section 801.	Yes/No	clinical,			X
			GCP Adherence Statement	A written message that asserts, affirms, or declares that the study is conducted in accordance with Good Clinical Practice (GCP).	Free-text value	clinical,			X
			Risk Assessment	A terminology codelist to describe the risk of a disease, disorder or abnormal condition.	HIGH RISK/INTERMEDIATE RISK/LOW RISK/MINIMAL RISK/UNKNOWN	clinical,			X
			Risk Monitoring	A systematic, prioritized approach that involves identifying, assessing, monitoring and mitigating the risks that could affect the quality of the study or safety of the study participants.	Free-text value	clinical,			X
			Safety Data Monitoring	Review of cumulative safety data to identify possible safety concerns.	Free-text value	clinical,			X
			Safety Monitoring	Review of safety data to ensure safety of the individuals who are participating in the study, or to identify potential safety concerns for the duration of the study lifecycle.	Free-text value	pre-clinical, clinical,		X	X
			Study Monitoring Statement	A written message that asserts, affirms, or declares that the study will be monitored in adherence to a clinical monitoring plan and in accordance with Good Clinical Practice (GCP).	Free-text value	pre-clinical, clinical,		X	X
			Suicidal Risk Monitoring	A systematic approach to identify and assess the risks of participant suicidal ideation and/or suicide.	Free-text value	clinical,			X
			Trial Monitoring	The act of overseeing the progress of a clinical trial and of ensuring that it is conducted, recorded, and reported in accordance with the protocol, standard operating procedures (SOPs), good clinical practice (GCP), and the applicable regulatory requirement(s). [ICH E6 Glossary]	Free-text value	pre-clinical, clinical,		X	X
		Individual Participant Data Sharing Statement	Plan to Share Individual Participant Data (IPD)	Indicate whether there is a plan to make individual participant data (IPD) collected in this study, including data dictionaries, available to other researchers (typically after the end of the study).	Yes/No/Undecided	pre-clinical, clinical,		X	X
			Sharing Plan Description	If Plan to Share IPD is "Yes," briefly describe what specific individual participant data sets are to be shared (for example, all collected IPD, all IPD that underlie results in a publication). If the Plan to Share IPD is "No" or "Undecided," an explanation may be provided for why IPD will not be shared or why it is not yet decided.	Free-text value	pre-clinical, clinical,		X	X
			IPD Sharing Supporting Information Type	The type(s) of supporting information that will be shared, in addition to the individual participant data set and data dictionaries for the IPD itself.	Select all that apply: Study Protocol/Statistical Analysis Plan (SAP)/Informed Consent Form (ICF)/Clinical Study Report (CSR)/Analytic Code	pre-clinical, clinical,		X	X
			IPD Sharing Time Frame	A description of when the IPD and any additional supporting information will become available and for how long, including the start and end dates or period of availability. This may be provided as an absolute date (for example, starting in January 2025) or as a date relative to the time when summary data are published or otherwise made available (for example, starting 6 months after publication).	Free-text value	pre-clinical, clinical,		X	X
			IPD Sharing Access Criteria	Describe by what access criteria IPD and any additional supporting information will be shared, including with whom, for what types of analyses, and by what mechanism. Information about who will review requests and criteria for reviewing requests may also be provided.	Free-text value	pre-clinical, clinical,		X	X
			IPD Sharing URL	The web address, if any, used to find additional information about the plan to share IPD.	Free-text value	pre-clinical, clinical,		X	X
Research System			Subject ID	Unique id for each research subject	Free-text value	pre-clinical, clinical,		X	X	HTN-1_iPSC
			Administered Product ID	Unique identifier of product administered to research subject (e.g. batch number for product). Or masked blinded identifier of treatment group/treatment sample.	Free-text value	pre-clinical, clinical,		X	X
			Subject data type	Type of data reported for the research subjects. Individual subject records or grouped results as presented in the publication.	Individual/Grouped	pre-clinical, clinical,		X	X	Individual
			Visit/Testing time point	Time point at which research subject measurements are taken (e.g. baseline, 30-days post treatment)	Free-text value	pre-clinical, clinical,		X	X
			Epoch	The name of the EPOCH.	BASELINE/BLINDED TREATMENT/CONTINUATION TREATMENT/FOLLOW-UP/INDUCTION TREATMENT/LONG-TERM FOLLOW-UP/OBSERVATION/OPEN LABEL TREATMENT/RUN-IN/SCREENING/TREATMENT/WASHOUT	clinical,			X
			Date of data upload	Date at which research subject data were updated. This will be a coattribute CDE to all research subject CDEs.	Date (mm/dd/yyyy)	in-vitro, pre-clinical, clinical,	X	X	X
			Subcohort	A distinct subgroup within a study, generally indicating subjects who share similar characteristics due to study design. Subjects may belong to only one subcohort.	Free-text value	clinical,			X
	Study Subject	Informed Consent	Informed consent date	Date informed consent obtained	Date (mm/dd/yyyy)	clinical,			X
			Protocol version	Protocol version number used at time of intial consent	numerical, up to 2 decimal places	clinical,			X
			ICF version date	ICF version date used at time of intial consent	Date (mm/dd/yyyy)	clinical,			X
		Demographics	Gender	Self assigned gender of research subjects	Free-text value	clinical,			X
			Sex	The assemblage of physical properties or qualities by which male is distinguished from female; the physical difference between male and female; the distinguishing peculiarity of male or female. (NCI)	F/M/U/UNDIFFERENTIATED	clinical,			X
			Sex of Participants Response	A terminology codelist relevant to the specific sex, either male, female, or mixed of the subject group being studied.	BOTH/F/M	clinical,			X
			Age	Age of participant receiving treatment	integer	clinical,			X
			Race	Terminology codelist used to identify the race of an individual within the Clinical Data Interchange Standards Consortium Study Data Tabulation Model.	AMERICAN INDIAN OR ALASKA NATIVE/ASIAN/BLACK OR AFRICAN AMERICAN/NATIVE HAWAIIAN OR OTHER PACIFIC ISLANDER/NOT REPORTED/UNKNOWN/WHITE	clinical,			X
			Race As Collected	A terminology codelist relevant to the race of an individual as collected on the case report form.	ABORIGINAL AUSTRALIAN/AFRICAN/AFRICAN AMERICAN/AFRICAN CARIBBEAN/ALASKA NATIVE/AMERICAN INDIAN/AMERICAN INDIAN OR ALASKA NATIVE/ARAB/ASIAN/ASIAN AMERICAN/ASIAN INDIAN/BAHAMIAN/BANGLADESHI/BARBADIAN/BHUTANESE/BLACK/BLACK CENTRAL AMERICAN/BLACK OR AFRICAN AMERICAN/BLACK SOUTH AMERICAN/BOTSWANAN/BURMESE/CAMBODIAN/CARIBBEAN INDIAN/CENTRAL AMERICAN INDIAN/CENTRAL ASIAN/CHINESE/DOMINICA ISLANDER/DOMINI…	clinical,			X
			Ethnic Group	A social group characterized by a distinctive social and cultural tradition maintained from generation to generation, a common history and origin and a sense of identification with the group; members of the group have distinctive features in their way of life, shared experiences and often a common genetic heritage; these features may be reflected in their experience of health and disease. (NCI)	HISPANIC OR LATINO/NOT HISPANIC OR LATINO/NOT REPORTED/UNKNOWN	clinical,			X
			Ethnicity As Collected	A terminology codelist relevant to the ethnicity of an individual as collected on the case report form.	ACHANG/ASHKENAZI JEW/BAI/BLANG/BONAN/BUYEI/CENTRAL AMERICAN/CHOSEN/CUBAN/CUBAN AMERICAN/DAI/DAUR/DEANG/DERUNG/DONG/DONGXIANG/EWENKI/GAOSHAN/GELAO/GIN/HAN/HANI/HEZHEN/HISPANIC OR LATINO/HUI/JINGPO/JINO/KAZAK/KIRGIZ/LAHU/LATIN AMERICAN/LHOBA/LI/LISU/MAN/MAONAN/MEXICAN/MEXICAN AMERICAN/MIAO/MONBA/MONGOL/MULAO/NAXI/NOT HISPANIC OR LATINO/NOT REPORTED/NU/OROQEN/PUERTO RICAN/PUMI/QIANG/RUSS/SALAR/SEPHA…	clinical,			X
		Physical/Medical Status	Health/ Disease Status	Health status of participant at enrollment	MeSH-controlled vocabulary	clinical,			X
			MeSH unique ID	MeSH unique ID describing health status of participant	MeSH unique ID	clinical,			X
			Risk Assessment	A terminology codelist to describe the risk of a disease, disorder or abnormal condition.	HIGH RISK/INTERMEDIATE RISK/LOW RISK/MINIMAL RISK/UNKNOWN	clinical,			X
			Severity Response	Terminology relevant to a severity scale that describes the degree or intensity of a notable event or finding.	MILD/MODERATE/SEVERE/U	clinical,			X
			Primary cardiac diagnosis	Primary cardiac diagnosis for single ventricle disorders	Single ventricle, DILV/Single ventricle, DORV/Single ventricle, Mitral atresia/Single ventricle, Tricuspid atresia/Single ventricle, Unbalanced AV canal/Single ventricle, HLHS/Other single ventricle	clinical,			X
			Specific diagnosis	Specific diesease diagnosis	Free-text value	clinical,			X
			Secondary cardiac diagnosis	Secondary cardiac diagnosis of patient with single ventricle disorder	Anomalous pulmonary venous return/Interrupted inferior vena cava (IVC)/Heterotaxy/Dextrocardia/L-looped ventricles/Bilateral superior vena cava (SVC)	clinical,			X
			cac_volume	Coronary artery calcium volume using CT scan(s) of coronary arteries	decimal (cubic millimeters)	clinical,			X
			cac_score	Coronary artery calcification (CAC) score using Agatston scoring of CT scan(s) of coronary arteries	decimal	clinical,			X
			cimt_2value	Common carotid intima-media thickness, calculated as the mean of two values: mean of multiple thickness estimates from the left far wall and from the right far wall.	decimal (mm)	clinical,			X
			cimt_4value	Common carotid intima-media thickness, calculated as the mean of four values: maximum of multiple thickness estimates from the left far wall, left near wall, right far wall, and right near wall.	decimal (mm)	clinical,			X
			carotid_stenosis	Extent of narrowing of the carotid artery.	None/1%-24%/25%-49%/50%-74%/75%-99%/100%	clinical,			X
			carotid_plaque	Presence or absence of carotid plaque.	Plaque not present/Plaque present	clinical,			X
			height_baseline	Body height at baseline.	decimal (cm)	clinical,			X
			weight_baseline	Body weight at baseline.	decimal (kg)	clinical,			X
			bmi_baseline	Body mass index calculated at baseline.	decimal (kg/m^2)	clinical,			X
			hemoglobin_mcnc_bld	Measurement of mass per volume, or mass concentration (mcnc), of hemoglobin in the blood (bld).	decimal (g / dL = grams per deciliter)	clinical,			X
			hematocrit_vfr_bld	Measurement of hematocrit, the fraction of volume (vfr) of blood (bld) that is composed of red blood cells.	decimal (% = percentage)	clinical,			X
			rbc_ncnc_bld	Count by volume, or number concentration (ncnc), of red blood cells in the blood (bld).	decimal (millions / microliter)	clinical,			X
			wbc_ncnc_bld	Count by volume, or number concentration (ncnc), of white blood cells in the blood (bld).	decimal (thousands / microliter)	clinical,			X
			basophil_ncnc_bld	Count by volume, or number concentration (ncnc), of basophils in the blood (bld).	decimal (thousands / microliter)	clinical,			X
			eosinophil_ncnc_bld	Count by volume, or number concentration (ncnc), of eosinophils in the blood (bld).	decimal (thousands / microliter)	clinical,			X
			neutrophil_ncnc_bld	Count by volume, or number concentration (ncnc), of neutrophils in the blood (bld).	decimal (thousands / microliter)	clinical,			X
			lymphocyte_ncnc_bld	Count by volume, or number concentration (ncnc), of lymphocytes in the blood (bld).	decimal (thousands / microliter)	clinical,			X
			monocyte_ncnc_bld	Count by volume, or number concentration (ncnc), of monocytes in the blood (bld).	decimal (thousands / microliter)	clinical,			X
			platelet_ncnc_bld	Count by volume, or number concentration (ncnc), of platelets in the blood (bld).	integer (thousands / microliter)	clinical,			X
			mch_entmass_rbc	Measurement of the average mass (entmass) of hemoglobin per red blood cell(rbc), known as mean corpuscular hemoglobin (MCH).	decimal (pg = picogram)	clinical,			X
			mchc_mcnc_rbc	Measurement of the mass concentration (mcnc) of hemoglobin in a given volume of packed red blood cells (rbc), known as mean corpuscular hemoglobin concentration (MCHC).	decimal (g /dL = grams per deciliter)	clinical,			X
			mcv_entvol_rbc	Measurement of the average volume (entvol) of red blood cells (rbc), known as mean corpuscular volume (MCV).	decimal (fL = femtoliter)	clinical,			X
			pmv_entvol_bld	Measurement of the mean volume (entvol) of platelets in the blood (bld), known as mean platelet volume (MPV or PMV).	decimal (fL = femtoliter)	clinical,			X
			rdw_ratio_rbc	Measurement of the ratio of variation in width to the mean width of the red blood cell (rbc) volume distribution curve taken at +/- 1 CV, known as red cell distribution width (RDW).	decimal (% = percentage)	clinical,			X
			bp_systolic	Resting systolic blood pressure from the upper arm in a clinical setting.	decimal (mmHg)	clinical,			X
			bp_diastolic	Resting diastolic blood pressure from the upper arm in a clinical setting.	decimal (mmHg)	clinical,			X
			antihypertensive_meds	Indicator for use of antihypertensive medication at the time of blood pressure measurement.	Not taking antihypertensive medication/Taking antihypertensive medication	clinical,			X
			lipid_lowering_medication	Indicates whether participant was taking any lipid-lowering medication at blood draw to measure lipids phenotypes	Participant was not taking lipid-lowering medication/Participant was taking lipid-lowering medication.	clinical,			X
			fasting_lipids	Indicates whether participant fasted for at least eight hours prior to blood draw to measure lipids phenotypes.	Participant did not fast_or fasted for fewer than eight hours prior to measurement of lipids phenotypes./Participant fasted for at least eight hours prior to measurement of lipids phenotypes.	clinical,			X
			total_cholesterol	Blood mass concentration of total cholesterol	decimal (mg/dL)	clinical,			X
			triglycerides	Blood mass concentration of triglycerides	decimal (mg/dL)	clinical,			X
			hdl	Blood mass concentration of high-density lipoprotein cholesterol	decimal (mg/dL)	clinical,			X
			ldl	Blood mass concentration of low-density lipoprotein cholesterol	decimal (mg/dL)	clinical,			X
			vte_prior_history	An indicator of whether a subject had a venous thromboembolism (VTE) event prior to the start of the medical review process (including self-reported events).	did not have prior VTE event/had prior VTE event	clinical,			X
			vte_case_status	An indicator of whether a subject experienced a venous thromboembolism event (VTE) that was verified by adjudication or by medical professionals.	Not known to ever have a VTE event_either self-reported or from medical records/Experienced a VTE event as verified by adjudication or by medical professionals	clinical,			X
		Socioeconomic Status	Employment Status	The subject's state of being engaged in an activity or service for wages or salary.	less than $25000/between $25000 and 75000/higher than $75000	clinical,			X
			Marital Status Response	A terminology codelist relevant to a person's current conjugal status.	ANNULLED/DIVORCED/DOMESTIC PARTNER/INTERLOCUTORY/LEGALLY SEPARATED/MARRIED/NEVER MARRIED/POLYGAMOUS/SEPARATED/WIDOWED	clinical,			X
			Income	Income bracket of participant's household	FULL-TIME/NOT EMPLOYED/PART-TIME	clinical,			X
			Education	Highest educational attainment of participant	Less than high school/High School graduate or equivalent/Some college or university/Graduate degree/Post-graduate degree	clinical,			X
		Lifestyle	current_smoker_baseline	Indicates whether subject currently smokes cigarettes.	Does not currently smoke cigarettes/Currently smokes cigarettes	clinical,			X
			ever_smoker_baseline	Indicates whether subject ever regularly smoked cigarettes.	Never a cigarette smoker/Current or former cigarette smoker	clinical,			X
			Diet	Current diet of participant	Free-text value	clinical,			X
			Social Risk Factor	Terminology relevant to the social factors such as personal behavior, lifestyle, or environment belonging to the subject which are known to increase the likelihood of infection and disease.	CONTACT WITH TUBERCULOSIS SOURCE/CURRENT OR RECENT EMPLOYEE OR VOLUNTEER IN HOMELESS SHELTER/CURRENT OR RECENT EMPLOYEE OR VOLUNTEER IN JAIL OR PRISON/CURRENT OR RECENT EMPLOYEE OR VOLUNTEER IN NURSING HOME/HOMELESS DURING PAST YEAR/IMMIGRANT FROM HIGH TUBERCULOSIS PREVALENT AREA/INCARCERATION/LIVED IN REFUGEE CAMP/LONG-TERM FACILITY RESIDENT/MIGRATORY WORKER/REFUGEE FROM HIGH TUBERCULOSIS PREVAL…	clinical,			X
			Drug abuse	Status of drug abuse for participant at enrollment	Yes/No	clinical,			X
			Alcohol abuse	Status of alcohol abuse for participant at enrollment	Yes/No	clinical,			X
		Environmental conditions	Urban/Rural	Development status of participant's home environment	urban/suburban/rural	clinical,			X
			Environmental Setting	Terminology relevant to the surroundings or environment of treatment location or followup.	CHILD CARE CENTER/CLINIC/FARM/FIELD/HEALTH FACILITY/HOME/HOSPITAL/HOUSEHOLD ENVIRONMENT/INSTITUTION/NON-HOUSEHOLD ENVIRONMENT/OUTPATIENT CLINIC/PRISON/SCHOOL/SHELTER/SOCIAL SETTING/WORKSITE	clinical,			X
			Superfund Area	Superfund status of participant's home environment at enrollment	Yes/No	clinical,			X
			Altitude	Altitude in meters of participant home environment at enrollment	integer	clinical,			X
	Animal Model	Animal Characteristics	Date of birth	Record tge date/time according to the International Standard fir the representation of dates and times	Free-text value	pre-clinical,		X
			List of animal sex types	Sex of experimental subject receiving treatment	Female/Male/Other	pre-clinical,		X
			Animal species	Scientific species name of amiinal model	NCBI Taxonomy	pre-clinical,		X
			Global Unique ID (GUID)	ID which uniquely identifies the subject	Free-text value	pre-clinical,		X
			Data of Inquiry	Record tge date/time according to the International Standard fir the representation of dates and times	Free-text value	pre-clinical,		X
			Study protocol name	Name of the study protocol	Free-text value	pre-clinical,		X
			Subject ID number	The participant study ID assigned by the study	Free-text value	pre-clinical,		X
		Animal source	Vendor	Vendor from whom the experimental subject was purchased	Free-text value	pre-clinical,		X
			City, State (or province), Country	Birth location of the experimental subject	Free-text value	pre-clinical,		X
			Other sources, if there is no vendor	Any related information about the animal source, if the vendor is unknown	Yes/No/Unknown	pre-clinical,		X
			Breeding scheme	Include the breeding objectives for creating the research subject	Yes/No	pre-clinical,		X
			If animals were shipped, it the arrival date to the facility known?	Information about the arrival date of the research subject at the facility	Free-text value	pre-clinical,		X
			Period of quarantine after arrival; start, end	Length of quarantine period before the research subject is transferred in the main facility/space	Free-text value	pre-clinical,		X
			Other, specify	Other, specify	Free-text value
		Species and strains	Rat strain	Strain of experimental subject receiving treatment	Wistar/Sprague-Dawley/Long-Evans/Other	pre-clinical,		X
			Genetic modifications	Information about the presence of genetic modifications	Free-text value	pre-clinical,		X
			Strain	Strain of experimental subject receiving treatment	Free-text value	pre-clinical,		X
			Mouse strain	Strain of experimental subject receiving treatment	C57BL/6|Other	pre-clinical,		X
		Sex and related information	Males	Sex of experimental subject receiving treatment	Male/Female	pre-clinical,		X
			Housed alone prior to use?	Nonrandomized/Randomized/Not Applicable	Yes/No/Unknown	pre-clinical,		X
			If no, specify # males/cage	Information about the number of males caged with the researched subject	Free-text value	pre-clinical,		X
			Was there fighting?	Information about the state of the research subject as a result of fighting in the cage	Yes/No/Unknown	pre-clinical,		X
			Was the animal gonadectomized?	Were research subject's testes surgically removed?	Yes/No/Unknown	pre-clinical,		X
			Was the animal sham-gonadectomized?	Were research subject's testes surgically exposed, but not removed?	Yes/No/Unknown	pre-clinical,		X
			Was the animal intact?	Was the research subject castrated or not?	Yes/No/Unknown	pre-clinical,		X
			Were there treatments to replace gonadal hormones?	Information about the sex hormones levels of the research subject due to external hormone treatments	Yes/No/Unknown	pre-clinical,		X
			Females	Sex of experimental subject receiving treatment	Male/Female	pre-clinical,		X
			Housed alone prior to use?	Information about the living conditions of the research subject; whether it was caged alone or with other females	Yes/No/Unknown	pre-clinical,		X
			If no, specify # females/cage	Information about the number of females caged with the research subject	Free-text value	pre-clinical,		X
			Was the estrous cycle monitored?	Information about the estrous cycle of the research subject	Yes/No/Unknown	pre-clinical,		X
			Was the animal ovariectomized?	Were research subject's ovaries surgically removed?	Yes/No/Unknown	pre-clinical,		X
			Was the animal sham-ovariectomized?	Were research subject's ovaries surgically exposed, but not removed?	Yes/No/Unknown	pre-clinical,		X
			Was the animal intact?	Was the research subject castrated or not?	Yes/No/Unknown	pre-clinical,		X
			Were there treatments to replace gonadal hormones?	Information about the sex hormones levels of the research subject due to external hormone treatments	Yes/No/Unknown	pre-clinical,		X
		Genetic modification	Transgenic constitutive - Deletion	Information about the presence of genetic modifications, such as transgenic constitutive ones, eg. deletion	Yes/No/Unknown	pre-clinical,		X
			Transgenic constitutive - Overexpression	Information about presence of genetic modifications, such as transgenic constitutive ones, eg. overexpression	Yes/No/Unknown	pre-clinical,		X
			Transgenic constitutive - Mutation	Information about presence of genetic modifications, such as transgenic constitutive ones, eg. mutation	Yes/No/Unknown	pre-clinical,		X
			Transgenic constitutive - Other	Information about presence of genetic modifications, such as transgenic constitutive ones	Yes/No/Unknown	pre-clinical,		X
			Transgenic conditional	Information about presence of genetic modifications, such as transgenic conditional ones	Yes/No/Unknown	pre-clinical,		X
			Transgenic inducible	Information about presence of genetic modifications, such as transgenic inducible ones	Yes/No/Unknown	pre-clinical,		X
			Breeding Tg x Wt?	Information about parental genotypes for the research subject, such as transgenic and wild genotypes	Yes/No/Unknown	pre-clinical,		X
			If yes, is Tg the father?	Information about which parent is the transgenic research subject, eg. the father	Yes/No/Unknown	pre-clinical,		X
			Tg x Tg?	Information about parental genotypes for the research subject, such as both parents having transgenic genotype	Yes/No/Unknown	pre-clinical,		X
			Viral expression?	Viral expression of any kind in the research subject	Yes/No/Unknown	pre-clinical,		X
			Confirmation of genotype or viral expression?	Type of assay confirming the viral expression in the research subject	PCR/Western blot/Immunochemistry/Other	pre-clinical,		X
		Housing	Pathogen free housing	Details about the research subject housing facility and if it is pathogen free	Yes/No/Unknown	pre-clinical,		X
			Number of animal/cage	Number of animals housed with the research subject	1/2/3/>3	pre-clinical,		X
			Cage size	Cage length, width, and height	length x width x height	pre-clinical,		X
			Cage cover	Cage cover material, such as filter top, wire, and others	Filter top/Wire/Other	pre-clinical,		X
			Cage material	Cage material, such as clear plastic and others	Clear plastic/other	pre-clinical,		X
			Cage rack or holding system	Cage rack or holding system type, eg. controlled rack or others	Controlled air/other	pre-clinical,		X
			Enrichment	Enrichment presence or absence for the research subject	Yes/No/Unknown	pre-clinical,		X
			If enrichment, what kind of enrichment?	Enrichment types, such as nesting material, chewing material, hiding place, and others	nesting material/chewing material/hiding place/others	pre-clinical,		X
			Bedding	Bedding type	Corncob/others	pre-clinical,		X
			Room temperature (range)	Range of temperature values of the living environment for the research subject	Free-text value	pre-clinical,		X
			Relative humidity (range)	Range of humidity values of the living environment for the research subject	Free-text value	pre-clinical,		X
			Lights (on, off)	Artificial lights source on or off	On/Off	pre-clinical,		X
			Other (natural light)	Presence of natural light source	Yes/No/Unknown	pre-clinical,		X
		Diet	Vendor	Research subject food vendor name	Free-text value	pre-clinical,		X
			Catalog number	Research subject food catalog number	Free-text value	pre-clinical,		X
			Food delivery system	Type of the food delivery system, such as inside the cage, on the cage top, or other	Free-text value	pre-clinical,		X
			Water - Ad libitum	Available water access for the research subject at all time	Yes/No/Unknown	pre-clinical,		X
			Water - Filtered	Filtered water source for the research subject	Yes/No/Unknown	pre-clinical,		X
	In-vitro System	Identification	Cell line name	Cell line name used for identification	Free-text value	in-vitro,	X			HTN-1_iPSC
		Origin	Age	Age of the donor	Free-text value	in-vitro,	X			59
			Sex	Sex of the donor	Male/Female	in-vitro,	X			F
			Species	Species of the donor	Free-text value	in-vitro,	X			Homo sapiens
			Strain	Strain of the donor	Free-text value	in-vitro,	X
			Organ	Organ from where the sample was donated	Free-text value	in-vitro,	X
			Tissue	Tissue type from which cells are derived	Free-text value	in-vitro,	X
			Disease	Disease state of the donor	Free-text value	in-vitro,	X			Hypertension
			Arival date	Information about the arrival date of the research subject at the facility	Free-text value	in-vitro,	X
		Cell line properties	Growth mode	Information of cells grow adherent to a surface or in suspension	Free-text value	in-vitro,	X
			Cell morphology	Morphology of cell line	Branched/Ciliated columnar/Glandular columnar/Microvillus columnar/Smooth columnar/Cuboidal/Cylindrical/Dendritic/Polyhedral/Spindle/Squamous/Stellate/Transitional/Trapezoidal	in-vitro,	X			Vascular Smooth Muscle Cells
			Cellular products	Information about the cellular poduct generated from cell line	Free-text value	in-vitro,	X
		Propagation	Medium	Specific growth media which provides the accurate environment	Free-text value	in-vitro,	X			Media 231 (Invitrogen, Life Technologies; Thermo Fisher Scientific)
			Supplements	Substances such as salts or cera which are needed for cell growth	Free-text value	in-vitro,	X			smooth muscle cell growth supplement (Invitrogen, Life Technologies; Thermo Fisher Scientific)
			Temperature	Temperature for cell growth	Free-text value	in-vitro,	X
			Atmosphere	O2 and CO2 percentage necessary for cell growth	Free-text value	in-vitro,	X			collagen type IV-coated dishes
			Confluence rate	Percentage of surface of a culture dish that is covered by adherent cells	Free-text value	in-vitro,	X
			Seed density	Amount of cells needed to produce healthy attachment and growth	Free-text value	in-vitro,	X
			Split ratio	Important to maintain optimal and healthy cell growth	Free-text value	in-vitro,	X
			Detachment aid	Agents necessary to detach adherent cell culture	Free-text value	in-vitro,	X
	Experimental Assays	Assays	Epigenome	Epigenome characteristics of research subject	Free-text value	pre-clinical, clinical,		X	X
			Proteome	Proteome characteristics of research subject	Free-text value	pre-clinical, clinical,		X	X
			Genome	Genome characteristics of research subject	Free-text value	pre-clinical, clinical,		X	X
			Metabolome	Metabolome characteristics of research subject	Free-text value	pre-clinical, clinical,		X	X
			Secretome	Secretome characteristics of research subject	Free-text value	pre-clinical, clinical,		X	X
			Phenotyping	Phenotype characterization of cells from cell line	Free-text value	in-vitro,	X
		Assay metadata	Data ID	Unique data name	Free-text value	pre-clinical, clinical,		X	X
			Data type	Data type name obtained from ontology	EDAM, MO	pre-clinical, clinical,		X	X	Quantification of Single-Cell Contractility
			Data file format	Data file format uploaded	EDAM, MO	pre-clinical, clinical,		X	X	imaged three times at ×200 in fluorescence and phase contrast (a) while attached to the surface of the gel in normal media (basal), (b) while attached to the surface after 30 minutes of submersion in 10 ng/ml of endothelin-1 (ET-1) in media, and (c) while trypsinized to capture the relaxed gel (null).
			Raw data/processed data	Processing status of uploaded data	EDAM, MO	pre-clinical, clinical,		X	X
			Data processing method	Methodology for data processing used prior to upload	EDAM, MO	pre-clinical, clinical,		X	X	PIVLab in Matlab
			Data normalization method	Methodology for data normalization	EDAM, MO	pre-clinical, clinical,		X	X	Fourier Transform Traction Cytometry algorithm
			Analytical software name	Name/version of software used	Free-text value	pre-clinical, clinical,		X	X
			Genome annotation resource	Genome version used, e.g. GRCh38.p13	EDAM	pre-clinical, clinical,		X	X
			Mapping software name	Name/version of software used	Free-text value	pre-clinical, clinical,		X	X
		Imaging	image_category	Broad categorization of the contents of the data file.	Free-text value	in-vitro, pre-clinical, clinical,	X	X	X
			image_collection	Name of image collection to which the image file belongs.	Free-text value	in-vitro, pre-clinical, clinical,	X	X	X
			experimental_strategy	The imaging strategy used to generate the data file.	Free-text value	in-vitro, pre-clinical, clinical,	X	X	X
			imaging_file_type	Format of the imaging file.	tiff/jpeg/raw	in-vitro, pre-clinical, clinical,	X	X	X
			image_quality	Good, poor, or average image quality	Good image quality/Average image quality/Poor image quality/Not Reported	in-vitro, pre-clinical, clinical,	X	X	X
			file_state	The current state of the data file object.	Registered/uploading/uploaded/validating/validated/submitted/processing/processed/released/error	in-vitro, pre-clinical, clinical,	X	X	X
			md5sum	The 128-bit hash value expressed as a 32 digit hexadecimal number used as a file's digital fingerprint.	32 digit hexadecimal	in-vitro, pre-clinical, clinical,	X	X	X
			url	URL of file.	url	in-vitro, pre-clinical, clinical,	X	X	X
			imaging_file	Actual imaging file.	image	in-vitro, pre-clinical, clinical,	X	X	X
		Transcriptome Profiling	experimental_strategy	The sequencing strategy used to generate the data file.	RNA-Seq/Total RNA-Seq	in-vitro, pre-clinical, clinical,	X	X	X
			file_name	The name (or part of a name) of a file (of any type).	string	in-vitro, pre-clinical, clinical,	X	X	X
			file_size	The size of the data file (object) in bytes.	integer	in-vitro, pre-clinical, clinical,	X	X	X
			md5sum	The 128-bit hash value expressed as a 32 digit hexadecimal number used as a file's digital fingerprint.	string	in-vitro, pre-clinical, clinical,	X	X	X
			sequencing_platform	Name of the platform used to obtain sequencing data.	Illumina/SOLiD/LS454/Ion Torrent/Complete Genomics/PacBio/Other/Affymetrix	in-vitro, pre-clinical, clinical,	X	X	X
			data_format	Format of the gene expression file.	TXT/TSV/CSV/GCT	in-vitro, pre-clinical, clinical,	X	X	X
			submitted_aligned_reads_files	Format of aligned read files.	BAM/CRAM/FASTQ	in-vitro, pre-clinical, clinical,	X	X	X
			submitted_unaligned_reads_files	Format of unaligned read files.	BAM/CRAM/FASTQ	in-vitro, pre-clinical, clinical,	X	X	X
			reference_file_format	Format of the data files.	FASTA/FAI/ALT/BWT/PAC/ANN/AMB/SA/TAR/VCF/BCF/TBI/GDS/TXT/RDATA/AVRO/CSI	in-vitro, pre-clinical, clinical,	X	X	X
			workflow_link	Link to Github hash for the CWL workflow used.	string	in-vitro, pre-clinical, clinical,	X	X	X
			rna_expression_workflow_type	Generic name for the workflow used to obtain gene expression data set.	DEXSeq/HTSeq – FPKM/HTSeq – FPKM-UQ/HTSeq – Counts/Cufflinks/Kallisto/RNASeQC/RSEM/Flux/ASE	in-vitro, pre-clinical, clinical,	X	X	X
			alignment_workflow_type	Generic name for the workflow used to align reads.	STAR/BWA-aln/BWA-mem/spinnaker/BWA with Mark Duplicates and Cocleaning	in-vitro, pre-clinical, clinical,	X	X	X
			workflow_version	Major version for a GDC workflow.	string	in-vitro, pre-clinical, clinical,	X	X	X
		Genotype Profiling	experimental_strategy	The sequencing strategy used to generate the data file.	SNP Array Genotyping	in-vitro, pre-clinical, clinical,	X	X	X
			snp_results_data_format	Format of the final SNPs results data files.	VCF	in-vitro, pre-clinical, clinical,	X	X	X
			aggregated_snp_array_data_format	Format of the aggregated SNP array data files.	PED/VCF/IND	in-vitro, pre-clinical, clinical,	X	X	X
			snp_array_data_format	Format of the raw SNP array data files.	IDAT/GTC/GCT/CEL	in-vitro, pre-clinical, clinical,	X	X	X
			data_type	Specific content type of the data file.	SNP Array Variation	in-vitro, pre-clinical, clinical,	X	X	X
			aggregated_snp_array_data_type	Specific content type of the aggregated SNP array data file.	Aggregated SNP Alleles/Individual SNP Alleles	in-vitro, pre-clinical, clinical,	X	X	X
			snp_array_platform	Name of the platform used to obtain SNP array data.	Illumina Infinium HumanExome BeadChip/Illumina OMNI 5M SNP Array/Illumina OMNI 2.5M SNP Array/Affymetrix Genome-Wide Human SNP Array 6.0	in-vitro, pre-clinical, clinical,	X	X	X
			snp_array_workflow	Description of workflow performed on SNP array data.	string	in-vitro, pre-clinical, clinical,	X	X	X
			snp_array_workflow_link	Link to Github hash for the CWL workflow used.	string	in-vitro, pre-clinical, clinical,	X	X	X
			file_name	The name (or part of a name) of a file (of any type).	string	in-vitro, pre-clinical, clinical,	X	X	X
			file_size	The size of the data file (object) in bytes.	integer	in-vitro, pre-clinical, clinical,	X	X	X
			md5sum	The 128-bit hash value expressed as a 32 digit hexadecimal number used as a file's digital fingerprint.	string	in-vitro, pre-clinical, clinical,	X	X	X
		Genetic engineering	Type of genetic modification	Type of genetic engineering employed	Insertion/Deletion/Point mutation/CRISPR-Cas9	in-vitro, pre-clinical, clinical,	X	X	X
			Gene name	Gene modified by genetic engineering	NCBI Gene name	in-vitro, pre-clinical, clinical,	X	X	X
			Modification location	Location of genetic modification engineered	Base pair position or range (e.g. 1234..1278)	in-vitro, pre-clinical, clinical,	X	X	X
			Genome version	Version of genome used to annotated location of genetic modification	NCBI Genome version	in-vitro, pre-clinical, clinical,	X	X	X
			Replacement sequence	Nucleotide sequence used for editing in CRISPR-Cas9 modification	Nucleotide sequence (e.g. ATCG)	in-vitro, pre-clinical, clinical,	X	X	X
Manufacturing / Production			Product ID	Unique Product ID	Free-text value	in-vitro, pre-clinical, clinical,	X	X	X
	Source/Donor	Donor information	Donor organism	Species of organism from which the source cells were obtained, e.g. Homo sapiens	CELDA, CL, EFO, NCIT	in-vitro, pre-clinical, clinical,	X	X	X	Homo sapiens
			Sex	The assemblage of physical properties or qualities by which male is distinguished from female; the physical difference between male and female; the distinguishing peculiarity of male or female. (NCI)	F/M/U/UNDIFFERENTIATED	in-vitro, pre-clinical, clinical,	X	X	X	F
			Age	Age of participant receiving treatment	integer	in-vitro, pre-clinical, clinical,	X	X	X	59
			Race	Terminology codelist used to identify the race of an individual within the Clinical Data Interchange Standards Consortium Study Data Tabulation Model.	AMERICAN INDIAN OR ALASKA NATIVE/ASIAN/BLACK OR AFRICAN AMERICAN/NATIVE HAWAIIAN OR OTHER PACIFIC ISLANDER/NOT REPORTED/UNKNOWN/WHITE	in-vitro, pre-clinical, clinical,	X	X	X	Other
			Ethnic Group	A social group characterized by a distinctive social and cultural tradition maintained from generation to generation, a common history and origin and a sense of identification with the group; members of the group have distinctive features in their way of life, shared experiences and often a common genetic heritage; these features may be reflected in their experience of health and disease. (NCI)	HISPANIC OR LATINO/NOT HISPANIC OR LATINO/NOT REPORTED/UNKNOWN	in-vitro, pre-clinical, clinical,	X	X	X
			Donor genetic information	Relevant known genotypic information as pertaining to resultant stem cell product biology, or disease treatment and outcome	a concatenation of UniProt/Gene symbol and code of mutation	in-vitro, pre-clinical, clinical,	X	X	X
			Health/disease status when obtained	Health status of donor at the time source cells were obtained, e.g. healthy or Hemophilia A	ICD10 code	in-vitro, pre-clinical, clinical,	X	X	X	Hypertension
			Donor permission	Permissions for data use/sharing granted by donor	Free-text value	in-vitro, pre-clinical, clinical,	X	X	X
		Anatomical origin	Source organ	Organ of origin of source cells, e.g. skin	CELDA, FMA, UBERON	in-vitro, pre-clinical, clinical,	X	X	X	Whole blood
			Source tissue	Tissue of origin of source cells, e.g. Connective tissue	CELDA, FMA, UBERON	in-vitro, pre-clinical, clinical,	X	X	X
			Anatomical location (most detailed)	Most detailed anatomical location, as available	CELDA, FMA, UBERON	in-vitro, pre-clinical, clinical,	X	X	X
			Cell lineage	Ontology based description of source cell lineage	CELDA, CL, EFO, NCIT	in-vitro, pre-clinical, clinical,	X	X	X	Peripheral blood mononuclear cells
		Source cell information	Source cell type	Descriptive name of the source cells from which iPSCs, final product cells are derived	CELDA, CL, EFO, NCIT	in-vitro, pre-clinical, clinical,	X	X	X	mononuclear cells
			Source cell description	Description of the source cells	Free-text value	in-vitro, pre-clinical, clinical,	X	X	X
			Autologous/allogeneic	Type of cell transplant to be performed with products of source cells	Autologous/Allogeneic	in-vitro, pre-clinical, clinical,	X	X	X	Autologous
			Source cell karyotype	Karyotype information of source cells	CELDA, CL, EFO, NCIT	in-vitro, pre-clinical, clinical,	X	X	X
			Blood group	Genetic blood group of source cells	A+/A-/B+/B-/AB+/AB-/O+/O-	in-vitro, pre-clinical, clinical,	X	X	X
			HLA genotype	HLA genotype of sourcce cells	HLA format (e.g. HLA-B2701)	in-vitro, pre-clinical, clinical,	X	X	X
			Passage number	Passage number for source cells	integer	in-vitro, pre-clinical, clinical,	X	X	X
			Laboratory testing of source cell	Description of labratory testing performed on source cells	Free-text value	in-vitro, pre-clinical, clinical,	X	X	X
			Master cell bank ID	Master Cell Bank ID of source cells/iPSCs/ESCs, e.g. 006-BIOTR-0001 clone1	Free-text value	in-vitro, pre-clinical, clinical,	X	X	X
			Source cell providing institution (master cell bank)	Master cell bank institution	Free-text value	in-vitro, pre-clinical, clinical,	X	X	X
			Source cell providing institution contact information	MCB contact information	Free-text value	in-vitro, pre-clinical, clinical,	X	X	X
	Critical Quality Attributes	Product Type	Cell	Does the final intervention product contain cells?	Yes/No	in-vitro, pre-clinical, clinical,	X	X	X
			Gene	Does the final intervention product contain exogenous genetic material?	Yes/No	in-vitro, pre-clinical, clinical,	X	X	X
			TEMP	Does the final intervention product contain Tissue Engineered Medical Product?	Yes/No	in-vitro, pre-clinical, clinical,	X	X	X
		Sterility	Bacterial contamination (sterility test)	Results of sterility test for bacteria	Free-text value	in-vitro, pre-clinical, clinical,	X	X	X
			Fungal contamination (sterility test)	Results of sterility test for fungi	Free-text value	in-vitro, pre-clinical, clinical,	X	X	X
			Mycoplasma contamination	Results of sterility test for Mycoplasma	Free-text value	in-vitro, pre-clinical, clinical,	X	X	X
			Protozoal contamination	Results of sterility test for Protozoa	Free-text value	in-vitro, pre-clinical, clinical,	X	X	X
			Viral contamination	Results of sterility test for viruses	Free-text value	in-vitro, pre-clinical, clinical,	X	X	X
			Other sterility test	Results of other sterility tests	Free-text value	in-vitro, pre-clinical, clinical,	X	X	X
		Release Criteria	Cell Count	Number of product cells being administered per treatment, e.g. 1x10^3 adult RPESC-derived RPE	Free-text value	in-vitro, pre-clinical, clinical,	X	X	X
			Cell Phenotype	Critical phenotype criteria the cell products must exhibit to be administered	Free-text value	in-vitro, pre-clinical, clinical,	X	X	X
			Cell Potency	Minimal criteria for cell products to meet to ensure appropriate cell differentiation/pluripotency to be administered as described in the project aims	Free-text value	in-vitro, pre-clinical, clinical,	X	X	X
			Percentage cell viability	It is a measure of living cells in a culture well. Unit of Measure is always % when normalized to the dynamic range of the assay. It can be estimated in the compound treated wells in comparison to vehicle-treated control wells and is expressed as a percent. Viability is determined by measuring tetrazolium salt and alamar blue reduction, staining with selective fluorescent dyes, or ATP content. AT…	numerical	in-vitro, pre-clinical, clinical,	X	X	X
			QC	Critical quality control criteria for release of cell product for intervention	Free-text value	in-vitro, pre-clinical, clinical,	X	X	X
			Tumorigenesis	Description of how likely cells are to form tumors	Free-text value	in-vitro, pre-clinical, clinical,	X	X	X
			Cell morphology	Morphology of cell line	Branched/Ciliated columnar/Glandular columnar/Microvillus columnar/Smooth columnar/Cuboidal/Cylindrical/Dendritic/Polyhedral/Spindle/Squamous/Stellate/Transitional/Trapezoidal	in-vitro, pre-clinical, clinical,	X	X	X
			Population Purity	Purity of the cell populations during release	Free-text value	in-vitro, pre-clinical, clinical,	X	X	X
			Integration Site Analysis	Location of viral copy integration site	NCBI genome basepair position (chromosome:basepair_position)	in-vitro, pre-clinical, clinical,	X	X	X
			Viral copy number	Presence of viral copy number within stem cell product	numerical	in-vitro, pre-clinical, clinical,	X	X	X
			Differentiation ability in vitro	Detailed description and QC for the final cell product to differentiate into desired final cell types post implantation. This could take the form of a QC assessment of stemness	Free-text value	in-vitro,	X
			Differentiation Propensity	Description of different cell types the product cells are likely to differentiate into in vivo	Free-text value	in-vitro, pre-clinical, clinical,	X	X	X
			Product Manufactured in and Exported from the U.S.	Whether any drug product (including a biological product) or device product studied in the clinical study is manufactured in the United States or one of its territories and exported for study in a clinical study in another country. Required if U.S. FDA-regulated Drug and/or U.S. FDA-regulated Device is "Yes," U.S. FDA IND or IDE is "No", and Facility Information does not include at least one U.S.…	Yes/No	in-vitro, pre-clinical, clinical,	X	X	X
			Epigenetic markers	Critical epigenetic markers/ characteristics of cell product	Free-text value	in-vitro, pre-clinical, clinical,	X	X	X
			Protein markers	Critical protein markers/ characteristics of cell product	Free-text value	in-vitro, pre-clinical, clinical,	X	X	X
			Cell surface markers	Critical cell surface markers/ characteristics of cell product	Free-text value	in-vitro, pre-clinical, clinical,	X	X	X
			Genetic markers	Critical genetic markers/ characteristics of cell product	Free-text value	in-vitro, pre-clinical, clinical,	X	X	X
			Metabolite markers	Critical metabolite markers/ characteristics of cell product	Free-text value	in-vitro, pre-clinical, clinical,	X	X	X
			Secreted markers	Critical secreted markers/ characteristics of cell product	Free-text value	in-vitro, pre-clinical, clinical,	X	X	X
			Minimum marker abundance	Required minium abundance of critical marker	integer	in-vitro, pre-clinical, clinical,	X	X	X
			Measurement units of marker	Measurement units of critical marker	Free-text value	in-vitro, pre-clinical, clinical,	X	X	X
			Scaffold thickness	Thickness of scaffold used in product manufacturing (in micrometers)	integer	in-vitro, pre-clinical, clinical,	X	X	X
			Scaffold inter diameter	Inner diameter of scaffold material (in micrometers)	integer	in-vitro, pre-clinical, clinical,	X	X	X
			Scaffold length	Length of scaffold used in final product preparation (in micrometers)	integer	in-vitro, pre-clinical, clinical,	X	X	X
			Scaffold area	Area of scaffold used in final product preparation (in micrometers^3)	integer	in-vitro, pre-clinical, clinical,	X	X	X
			Scaffold minimum maximum force	Minimum maximum force to be sustained by scaffold material for quality control (N).	integer	in-vitro, pre-clinical, clinical,	X	X	X
			Scaffold minimum mechanical strength	Minimum mechanical strength to be sustained by the scaffold for quality control (N/um)	integer	in-vitro, pre-clinical, clinical,	X	X	X
	Critical Process Parameters	Manufacturing Information	Passage Number	Number of passages the cell have undergone during manufacturing process	integer	in-vitro, pre-clinical, clinical,	X	X	X
			Population Doubling	Number of population doublings the cells have undergone during manufacturing process	integer	in-vitro, pre-clinical, clinical,	X	X	X
			Sterility During Process	Protocol for maintaining sterility during manufacturing process	Free-text value	in-vitro, pre-clinical, clinical,	X	X	X
			In-process control used	Description of controls used during induction and genetic manipulation to ensure quality control	Free-text value	in-vitro, pre-clinical, clinical,	X	X	X
			Scaffold Information	Information on the manufacturing of scaffold used in combined product	Free-text value	in-vitro, pre-clinical, clinical,	X	X	X
			Scaffold material	Makeup of scaffold	tubular scaffold/fibrin hydrogel/cardiac fibroblast-derived extracellular matrix/“spray-on-skin” delivery system	in-vitro, pre-clinical, clinical,	X	X	X
			Scaffold composition	Composition materials of the scaffold	fibrin/polyglycolic acid sheet/other	in-vitro, pre-clinical, clinical,	X	X	X
			Scaffold biodegradation properties	Criteria used to ensure biodegradation of scaffold	Free-text value	in-vitro, pre-clinical, clinical,	X	X	X
			Cell Information	Information on the manufacturing of cell product used used in combined product	Free-text value	in-vitro, pre-clinical, clinical,	X	X	X
			Combined Product Information	Information on the manufacturing of combined product	Free-text value	in-vitro, pre-clinical, clinical,	X	X	X
		Preparation of Cellular Component	Culture Conditions	Culture conditions during pluripotency induction and cell differentiation	Free-text value	in-vitro, pre-clinical, clinical,	X	X	X
			Culture temperature	Culturing temperature, individual Subsections can be created for each culturing step, e.g. selection for iPSCs or selection for post-iPSC differentiated product cells	Free-text value	in-vitro, pre-clinical, clinical,	X	X	X	37°C
			% O2 concentration in air	Culture O2 concentration	Free-text value	in-vitro, pre-clinical, clinical,	X	X	X
			% CO2 concentration in air	Culture CO2 concentration	Free-text value	in-vitro, pre-clinical, clinical,	X	X	X
			Culture media	Description or brand information of culture media	Free-text value	in-vitro, pre-clinical, clinical,	X	X	X
			Passage Control	Passage control protocol, which should include number of passages the cells underwent	Free-text value	in-vitro, pre-clinical, clinical,	X	X	X
			Reprogramming type	Descriptive name of how the source cells were reprogrammed in iPSCs, e.g. Sendai virus (Thermo Fisher, Waltham, MA; clone 1, Mayo Clinic). If the source or stem cells undergo further genetic manipulation, this subsection can be duplicated as needed, e.g. lentiviral vector (LV) encoding a bioengineered, codon-optimized FVIII transgene	Free-text value	in-vitro, pre-clinical, clinical,	X	X	X	Sendai viral vector SeVdp(KOSM)302L
			Transgene Name	Descriptive name of transgene used, if used	Free-text value	in-vitro, pre-clinical, clinical,	X	X	X
			Vector Type	Descriptive name of vector used for transformation	Free-text value	in-vitro, pre-clinical, clinical,	X	X	X	Sendai virus
			Protein Induction	Description of protein induction method	Free-text value	in-vitro, pre-clinical, clinical,	X	X	X
			Small Molecule Induction	Description of small molecule induction method	Free-text value	in-vitro, pre-clinical, clinical,	X	X	X
			Sample Cell Treatment	Description of cell treatment during differentiation	Free-text value	in-vitro, pre-clinical, clinical,	X	X	X
			Sample Preparation	Description of final cell sample preparation prior to product assembly	Free-text value	in-vitro, pre-clinical, clinical,	X	X	X
			Transformation/Transfection/Transduction	Process of cell manipulation for in-vitro experiment	Free-text value	in-vitro,	X			Tranduction
			Transduction efficiency	Percentage of cells transduced required for production	integer	in-vitro, pre-clinical, clinical,	X	X	X
		Sample Storage	Shipment Conditions	Protocol for appropriate shipment conditions to ensure product viability	Free-text value	in-vitro, pre-clinical, clinical,	X	X	X
			Acceptability Criteria	Minimum viability criteria for the sample to be acceptable for intervention	Free-text value	in-vitro, pre-clinical, clinical,	X	X	X
		Materials used for culture of source cells	Basal medium	Basal medium used	Free-text value	in-vitro, pre-clinical, clinical,	X	X	X
			Basal medium vendor and lot no.	Vendor and lot number information for basal medium	Free-text value	in-vitro, pre-clinical, clinical,	X	X	X
			Culture additive and concentration	Name and concentration of culture additive	Free-text value	in-vitro, pre-clinical, clinical,	X	X	X
			Antibiotic name and concentration	Name and concentration of antibiotic	Free-text value	in-vitro, pre-clinical, clinical,	X	X	X
			Coating substrate name	Name of coating substrate used in culture	Free-text value	in-vitro, pre-clinical, clinical,	X	X	X
			Feeder cell name	Name of feeder cell	Free-text value	in-vitro, pre-clinical, clinical,	X	X	X
			Feeder cell seeding density	Density of cell seeding in feeder cell	Integer (cells/cm^2)	in-vitro, pre-clinical, clinical,	X	X	X
			Feeder cell preparation protocol	Protocol for feeder cell preparation	Free-text value	in-vitro, pre-clinical, clinical,	X	X	X
			Synthesized basement membrane name	Name of basement membrane used in culture	Free-text value	in-vitro, pre-clinical, clinical,	X	X	X
			Nanofiber name	Name of nanofiber used in culture	Free-text value	in-vitro, pre-clinical, clinical,	X	X	X
			Bead name	Name of bead used in culture	Free-text value	in-vitro, pre-clinical, clinical,	X	X	X
			Names of other materials	Names of other materials used during culturing	Free-text value	in-vitro, pre-clinical, clinical,	X	X	X
			Safety and sterility descriptions of materials/agents used	Safety and seterility information of materials used during cuture	Free-text value	in-vitro, pre-clinical, clinical,	X	X	X
		Materials used for source cell procurement	Source cell transferring container	Container name and type used for source cell transferring	Free-text value	in-vitro, pre-clinical, clinical,	X	X	X	collection tube
			Source cell transferring media	Media type/name used for source cell transfering	Free-text value	in-vitro, pre-clinical, clinical,	X	X	X	EDTA
			Source cell storage/banking container	Contained name and type used in storage	Free-text value	in-vitro, pre-clinical, clinical,	X	X	X
			Source cell storage/banking media	Media type/name used for source cell storage	Free-text value	in-vitro, pre-clinical, clinical,	X	X	X
			Source cell storage/master cell banking protocol	Banking protocol for source cells	Free-text value	in-vitro, pre-clinical, clinical,	X	X	X
			Material transferring container	Contained name and type used for transferring material related to source cells	Free-text value	in-vitro, pre-clinical, clinical,	X	X	X
		Materials used for culture in stem cell establishment step	Basal medium	Basal medium used	Free-text value	in-vitro, pre-clinical, clinical,	X	X	X	Primate ES Medium (ReproCELL, Yokohama, Japan,
			Basal medium vendor and lot no.	Vendor and lot number information for basal medium	Free-text value	in-vitro, pre-clinical, clinical,	X	X	X
			Culture additive and concentration	Name and concentration of culture additive	Free-text value	in-vitro, pre-clinical, clinical,	X	X	X
			Antibiotic name and concentration	Name and concentration of antibiotic	Free-text value	in-vitro, pre-clinical, clinical,	X	X	X
			Coating substrate name	Name of coating substrate used in culture	Free-text value	in-vitro, pre-clinical, clinical,	X	X	X	vitronectin-coated dishes
			Feeder cell name	Name of feeder cell	Free-text value	in-vitro, pre-clinical, clinical,	X	X	X	mitotically inactivated mouse embryonic fibroblasts
			Feeder cell seeding density	Density of cell seeding in feeder cell	integer (cells/cm^2)	in-vitro, pre-clinical, clinical,	X	X	X
			Feeder cell preparation protocol	Protocol for feeder cell preparation	Free-text value	in-vitro, pre-clinical, clinical,	X	X	X
			Synthesized basement membrane name	Name of basement membrane used in culture	Free-text value	in-vitro, pre-clinical, clinical,	X	X	X	6-well plates
			Nanofiber name	Name of nanofiber used in culture	Free-text value	in-vitro, pre-clinical, clinical,	X	X	X
			Bead name	Name of bead used in culture	Free-text value	in-vitro, pre-clinical, clinical,	X	X	X
			Names of other materials	Names of other materials used during culturing	Free-text value	in-vitro, pre-clinical, clinical,	X	X	X
			Safety and sterility descriptions of materials/agents used	Safety and seterility information of materials used during cuture	Free-text value	in-vitro, pre-clinical, clinical,	X	X	X
		Materials used for culture in final step of stem cell production	Basal medium	Basal medium used	Free-text value	in-vitro, pre-clinical, clinical,	X	X	X	embryoid body (EB) media (αMEM, 20% fetal bovine serum
			Basal medium vendor and lot no.	Vendor and lot number information for basal medium	Free-text value	in-vitro, pre-clinical, clinical,	X	X	X
			Culture additive and concentration	Name and concentration of culture additive	Free-text value	in-vitro, pre-clinical, clinical,	X	X	X	0.05 mM 2-mercaptoethanol, 1% nonessential amino acids, 50 ng/ml BMP4, 50 ng/ml VEGFA and 10 μM ROCK inhibitor
			Antibiotic name and concentration	Name and concentration of antibiotic	Free-text value	in-vitro, pre-clinical, clinical,	X	X	X
			Coating substrate name	Name of coating substrate used in culture	Free-text value	in-vitro, pre-clinical, clinical,	X	X	X
			Feeder cell name	Name of feeder cell	Free-text value	in-vitro, pre-clinical, clinical,	X	X	X
			Feeder cell seeding density	Density of cell seeding in feeder cell	integer (cells/cm^2)	in-vitro, pre-clinical, clinical,	X	X	X
			Feeder cell preparation protocol	Protocol for feeder cell preparation	Free-text value	in-vitro, pre-clinical, clinical,	X	X	X
			Synthesized basement membrane name	Name of basement membrane used in culture	Free-text value	in-vitro, pre-clinical, clinical,	X	X	X	Ultra-Low Attachment dishes
			Nanofiber name	Name of nanofiber used in culture	Free-text value	in-vitro, pre-clinical, clinical,	X	X	X
			Bead name	Name of bead used in culture	Free-text value	in-vitro, pre-clinical, clinical,	X	X	X
			Names of other materials	Names of other materials used during culturing	Free-text value	in-vitro, pre-clinical, clinical,	X	X	X
			Safety and sterility descriptions of materials/agents used	Safety and seterility information of materials used during cuture	Free-text value	in-vitro, pre-clinical, clinical,	X	X	X
		Materials used for stem cell storage and transfer/shipping	Stem cell storage/banking media	Media type/name used for stem cell storage	Free-text value	in-vitro, pre-clinical, clinical,	X	X	X
			Stem cell storage/banking container	Contained name and type used in storage	Free-text value	in-vitro, pre-clinical, clinical,	X	X	X
			Stem cell transferring/shipping media	Media type/name used for stem cell transfering	Free-text value	in-vitro, pre-clinical, clinical,	X	X	X
			Stem cell transferring/shipping container (packing)	Container name and type used for stem cell transferring	Free-text value	in-vitro, pre-clinical, clinical,	X	X	X
		Cell banking process: Source cell procurement process	Source cell procurement protocol	Protocol used for source cell procurement	Free-text value	in-vitro, pre-clinical, clinical,	X	X	X
			Source cell transferring container	Container name and type used for source cell transferring	Free-text value	in-vitro, pre-clinical, clinical,	X	X	X
			Source cell transferring method	Method used to transfer source cells	Free-text value	in-vitro, pre-clinical, clinical,	X	X	X
			Source cell transferring protocol	Protocol used for source cell transfer	Free-text value	in-vitro, pre-clinical, clinical,	X	X	X
			Source cell storage/banking media	Media type/name used for source cell storage	Free-text value	in-vitro, pre-clinical, clinical,	X	X	X
			Source cell storage/master cell banking method	Method used to store source cells	Free-text value	in-vitro, pre-clinical, clinical,	X	X	X
			Source cell storage/master cell banking protocol	Protocol used for source cell storage	Free-text value	in-vitro, pre-clinical, clinical,	X	X	X
			Material transferring method	Method used to transfer source cell material	Free-text value	in-vitro, pre-clinical, clinical,	X	X	X
			Material transferring protocol	Protocol used to transfer source cell material	Free-text value	in-vitro, pre-clinical, clinical,	X	X	X
		Cell banking process: QC for stem cell storage/banking conditions	Stem cell storage/banking protocol	Protocol for stem cell banking	Free-text value	in-vitro, pre-clinical, clinical,	X	X	X
			Stem cell density for storage/banking	Density of cell during storage	integer (cells/ml)	in-vitro, pre-clinical, clinical,	X	X	X
			Stem cell cryopreservation/freezing method	Description of stem cell cryopreservation methodology	Free-text value	in-vitro, pre-clinical, clinical,	X	X	X
			Stem cell cryopreservation/cooling temperature	Temperature used for cryopreservation	integer (C°)	in-vitro, pre-clinical, clinical,	X	X	X
			Stem cell cryopreservation cryoprotectant	Cryoprotectant used for cryopreservation	Free-text value	in-vitro, pre-clinical, clinical,	X	X	X
			Stem cell cryopreservation/cooling rate	Cooling rate used for cryopreservation	decimal (C°/sec)	in-vitro, pre-clinical, clinical,	X	X	X
			Stem cell storage/banking condition	Description of storage conditions	Free-text value	in-vitro, pre-clinical, clinical,	X	X	X
In-depth Product Characterization	IDCCH Assays	Microbiology / Sterility Testing	Membrane Filtration	The membrane filtration sterility test results for filterable pharmaceutical products.	Free-text value	in-vitro, pre-clinical, clinical,	X	X	X
			Bacteriostasis and Fungistasis	Bacteriostasis and Fungistasis combines the sample and less than 100 CFU of six different organisms with media. If the microorganisms are able to grow it means that the sample does not inhibit their growth and sterility testing can proceed.	Free-text value	in-vitro, pre-clinical, clinical,	X	X	X
			Direct Inoculation	Results of direct inoculation of viable contaminating microorganisms to test if they are evident in the source cells or product.	Free-text value	in-vitro, pre-clinical, clinical,	X	X	X
			Rapid Microbial Detection assays	Results of ATP-based bioluminescence, fluorescent labeling, electrical resistance, nucleic acid probes for microbial detection.	Free-text value	in-vitro, pre-clinical, clinical,	X	X	X
		Pyrogenicity / Endotoxin Testing	Limulus Amebocyte Lysate (LAL) Assay	Kinetic turbidimetric, Chromogenic , Gel-clot results for LAL test	Free-text value	in-vitro, pre-clinical, clinical,	X	X	X
		Virology / Adventitious Agents	Viral Safety Evaluation, Retrovirus	Results of cell culture infectivity assays / electron microscopy	Free-text value	in-vitro, pre-clinical, clinical,	X	X	X
			In vitro-based Susceptability Assays	Results of in vitro-based assays using susceptible indicator cell cultures (range of human and relevant animal viruses).	Free-text value	in-vitro, pre-clinical, clinical,	X	X	X
			In vivo Inoculation Assays	Results of in vivo, animal-based inoculation assays (viruses not able to grow in cell culture)	Free-text value	in-vitro, pre-clinical, clinical,	X	X	X
			Species-specific Antibody Production	Results of species-specific antibody production testing.	Free-text value	in-vitro, pre-clinical, clinical,	X	X	X
			PCR-based Direct-testing	Results of PCR-based direct-testing of cells	Free-text value	in-vitro, pre-clinical, clinical,	X	X	X
		Mycoplasma Testing	Mycoplasma Culture Test	Results of culture-based detection for Mycoplasma	Free-text value	in-vitro, pre-clinical, clinical,	X	X	X
			Mycoplasma PCR Test	Results of PCR-based testing (demonstrate comparability to compendial culture-based method)	Free-text value	in-vitro, pre-clinical, clinical,	X	X	X
		Identity (Species determination) and Sex (Male/Female)	Species determined by PCR-based assay	Species determination used as an additional check to confirm authenticity	NCBI Taxonomy	in-vitro, pre-clinical, clinical,	X	X	X
			Species determined by flow cytometry	Species determination used as an additional check to confirm authenticity	NCBI Taxonomy	in-vitro, pre-clinical, clinical,	X	X	X
			Sex determined by PCR-based assay	Sex determination provides for confirmation of authenticity, may be useful for purposes of identification post-administration to assess distribution and possible cell migration	Male/Female	in-vitro, pre-clinical, clinical,	X	X	X
			Sex determined by flow cytometry	Sex determination provides for confirmation of authenticity, may be useful for purposes of identification post-administration to assess distribution and possible cell migration	Male/Female	in-vitro, pre-clinical, clinical,	X	X	X
		Purity and Heterogeneity	Single-cell RNA-seq based purity test	Used to evaluate the composition profile of cellular preparations and to identify presence of non-target cell types that may pose risks to subjects receiving a cellular product	Free-text value	in-vitro, pre-clinical, clinical,	X	X	X
			Single cell ATAC-seq based purity test	Used to evaluate the composition profile of cellular preparations and to identify presence of non-target cell types that may pose risks to subjects receiving a cellular product	Free-text value	in-vitro, pre-clinical, clinical,	X	X	X
			Flow cytometry based purity test	Used to evaluate the composition profile of cellular preparations and to identify presence of non-target cell types that may pose risks to subjects receiving a cellular product	Free-text value	in-vitro, pre-clinical, clinical,	X	X	X
			Mass cytometry based purity test	Used to evaluate the composition profile of cellular preparations and to identify presence of non-target cell types that may pose risks to subjects receiving a cellular product	Free-text value	in-vitro, pre-clinical, clinical,	X	X	X
		Viability	Trypan Blue Dye exclusion assay for viability	Results of Trypan Blue Dye exclusion assay for viability	Free-text value	in-vitro, pre-clinical, clinical,	X	X	X
			Acridine Orange and Propidium Iodide (AOPI) staining for viability	Results of Acridine Orange and Propidium Iodide (AOPI) staining for viability	Free-text value	in-vitro, pre-clinical, clinical,	X	X	X
			MTT (3-(4,5-dimethylthiazol-2-yl)-2,5-diphenyltetrazolium bromide) tetrazolium reduction assay for viability	Results of MTT (3-(4,5-dimethylthiazol-2-yl)-2,5-diphenyltetrazolium bromide) tetrazolium reduction assay for viability	Free-text value	in-vitro, pre-clinical, clinical,	X	X	X
			Electrical potential and Morphometric assays for viability	Results of Electrical potential and Morphometric assays for viability	Free-text value	in-vitro, pre-clinical, clinical,	X	X	X
			Apoptosis assays for viability	Results of apoptosis assays for viability	Free-text value	in-vitro, pre-clinical, clinical,	X	X	X
			Mitochondrial membrane potential-dyes assay for viability	Resuls of mitochondrial membrane potential-dyes assay for viability	Free-text value	in-vitro, pre-clinical, clinical,	X	X	X
			Luminescence ATP assay for viability	Results of luminescence ATP assay for viability	Free-text value	in-vitro, pre-clinical, clinical,	X	X	X
			Oxygen consumption and glycolysis activity assays for viability	Results of oxygen consumption and glycolysis activity assays for viability	Free-text value	in-vitro, pre-clinical, clinical,	X	X	X
		Senescence	Telomere length assay	Test for limited replication capacity cell phenotypes with functional proper-ties that degrade with increasing passage number as proliferation limits are reached	Free-text value	in-vitro, pre-clinical, clinical,	X	X	X
		Genetic Stability	Karyotyping	Karyotyping results for genetic stability	Free-text value	in-vitro, pre-clinical, clinical,	X	X	X
			Southern blot analysis for genetic stability	Results of Southern blot analysis for genetic stability	Free-text value	in-vitro, pre-clinical, clinical,	X	X	X
			FISH assays for genetic stability	Results of FISH assays for genetic stability	Free-text value	in-vitro, pre-clinical, clinical,	X	X	X
		Cell Proliferation	MTT (3-(4,5-dimethylthiazol-2-yl)-2,5-diphenyltetrazolium bromide) tetrazolium reduction assay for proliferation	Results of MTT (3-(4,5-dimethylthiazol-2-yl)-2,5-diphenyltetrazolium bromide) tetrazolium reduction assay for cell proliferation	Free-text value	in-vitro, pre-clinical, clinical,	X	X	X
			Alamar Blue assay for proliferation	Results of Alamar Blue assay for cell proliferation	Free-text value	in-vitro, pre-clinical, clinical,	X	X	X
			Cellular proliferation marker	Names of markers used to test cell proliferation capacity	Ki-67/PCNA/topoisomerase IIB	in-vitro, pre-clinical, clinical,	X	X	X
			Cellular proliferation marker abundance	Abundance of cell proliferation marker	integer	in-vitro, pre-clinical, clinical,	X	X	X
			Luminescence ATP assay for proliferation	Results of luminescence ATP assay for cell proliferation	Free-text value	in-vitro, pre-clinical, clinical,	X	X	X
		Clonal Capacity	In vitro single-cell clonogenic assays	Determined ability of stem cell self-renewal and generation of differentiating lineages	Free-text value	in-vitro, pre-clinical, clinical,	X	X	X
		Pluripotency/ Multipotency	Gene name	Gene assessed by qRT-PCR	Oct4/Sox2/Lin28/Klf4/c-Myc	in-vitro, pre-clinical, clinical,	X	X	X
			Gene expression	Expression measured by qRT-PCR	integer	in-vitro, pre-clinical, clinical,	X	X	X
			qPCR protocol	Protocol used to measure qRT-PCR gene expression	Free-text value	in-vitro, pre-clinical, clinical,	X	X	X
			Protein name	Protein assessed by Flow cytometry	Oct4/Lin28/SSEA4/TRA-1-81/TRA-1-60/Sox17	in-vitro, pre-clinical, clinical,	X	X	X
			Protein abundance	Abundance measured by flow cytometry	integer	in-vitro, pre-clinical, clinical,	X	X	X
			Flow cytometry protocol	Protocol used to measure protein abundance using flow cytometry	Free-text value	in-vitro, pre-clinical, clinical,	X	X	X
			Quantitative assessment of differentiation capacity	Results of differentiation capacity assays	Free-text value	in-vitro, pre-clinical, clinical,	X	X	X
			Embryoid body formation	Ability to form emryoid bidy	Free-text value	in-vitro, pre-clinical, clinical,	X	X	X
			Embryonic lineage commitment	Measure of commitment to embryonic lineage	Free-text value	in-vitro, pre-clinical, clinical,	X	X	X
			Specific lineage differentiation	Ability of cells/product to differentiate into a specific lineage (e.g. cardiac, neuronal)	Free-text value	in-vitro, pre-clinical, clinical,	X	X	X
			Retinal pigment epithelium commitment	Measure of commitment to RPE lineage	Free-text value	in-vitro, pre-clinical, clinical,	X	X	X
			Adipogenesis for MSCs	Meassure of adipogenesis for Mesenchymal Stem Cells	Free-text value	in-vitro, pre-clinical, clinical,	X	X	X
			Chondrogenesis for MSCs	Meassure of chondrogenesis for Mesenchymal Stem Cells	Free-text value	in-vitro, pre-clinical, clinical,	X	X	X
			Osteogenesis for MSCs	Meassure of osteogenesis for Mesenchymal Stem Cells	Free-text value	in-vitro, pre-clinical, clinical,	X	X	X
		Tumorigenicity	OncoPanel assay	OncoPanel assay results concerning the potential for a final clinical-grade cellular product to exhibit neoplasia following administration to subjects.	Free-text value	in-vitro, pre-clinical, clinical,	X	X	X
			F1CDx assay	F1CDx assay results concerning the potential for a final clinical-grade cellular product to exhibit neoplasia following administration to subjects.	Free-text value	in-vitro, pre-clinical, clinical,	X	X	X
			MSK-IMPACT assay	MSK-IMPACT assay results concerning the potential for a final clinical-grade cellular product to exhibit neoplasia following administration to subjects.	Free-text value	in-vitro, pre-clinical, clinical,	X	X	X
		Transcriptome Profiling	Single-cell RNA-seq protocol	Protocol for performing single-cell RNA-seq in accordance with ISCCH standards.	Free-text value	in-vitro, pre-clinical, clinical,	X	X	X
			experimental_strategy	The sequencing strategy used to generate the data file.	RNA-Seq/Total RNA-Seq	in-vitro, pre-clinical, clinical,	X	X	X
			file_name	The name (or part of a name) of a file (of any type).	string	in-vitro, pre-clinical, clinical,	X	X	X
			file_size	The size of the data file (object) in bytes.	integer	in-vitro, pre-clinical, clinical,	X	X	X
			md5sum	The 128-bit hash value expressed as a 32 digit hexadecimal number used as a file's digital fingerprint.	string	in-vitro, pre-clinical, clinical,	X	X	X
			sequencing_platform	Name of the platform used to obtain sequencing data.	Illumina/SOLiD/LS454/Ion Torrent/Complete Genomics/PacBio/Other/Affymetrix	in-vitro, pre-clinical, clinical,	X	X	X
			data_format	Format of the gene expression file.	TXT/TSV/CSV/GCT	in-vitro, pre-clinical, clinical,	X	X	X
			submitted_aligned_reads_files	Format of aligned read files.	BAM/CRAM/FASTQ	in-vitro, pre-clinical, clinical,	X	X	X
			submitted_unaligned_reads_files	Format of unaligned read files.	BAM/CRAM/FASTQ	in-vitro, pre-clinical, clinical,	X	X	X
			reference_file_format	Format of the data files.	FASTA/FAI/ALT/BWT/PAC/ANN/AMB/SA/TAR/VCF/BCF/TBI/GDS/TXT/RDATA/AVRO/CSI	in-vitro, pre-clinical, clinical,	X	X	X
			workflow_link	Link to Github hash for the CWL workflow used.	string	in-vitro, pre-clinical, clinical,	X	X	X
			rna_expression_workflow_type	Generic name for the workflow used to obtain gene expression data set.	DEXSeq/HTSeq – FPKM/HTSeq – FPKM-UQ/HTSeq – Counts/Cufflinks/Kallisto/RNASeQC/RSEM/Flux/ASE	in-vitro, pre-clinical, clinical,	X	X	X
			alignment_workflow_type	Generic name for the workflow used to align reads.	STAR/BWA-aln/BWA-mem/spinnaker/BWA with Mark Duplicates and Cocleaning	in-vitro, pre-clinical, clinical,	X	X	X
			workflow_version	Major version for a GDC workflow.	string	in-vitro, pre-clinical, clinical,	X	X	X
			Single molecule-FISH assay	Single gene transcript abundance results	Free-text value	in-vitro, pre-clinical, clinical,	X	X	X
		Epigenome	ATAC-seq assay	Results of ATAC-seq assay	Free-text value	in-vitro, pre-clinical, clinical,	X	X	X
			ChIP-seq assay	Results of ChIP-seq assay	Free-text value	in-vitro, pre-clinical, clinical,	X	X	X
			ChIP-seq marker	Histone marker queries in ChIP-seq assay	H3K27me3/H3K4me3/H3K9me3/H3K9ac/H3K27ac	in-vitro, pre-clinical, clinical,	X	X	X
			Methylome assay	Results of methylome assay	Free-text value	in-vitro, pre-clinical, clinical,	X	X	X
		Genome Profiling	experimental_strategy	The sequencing strategy used to generate the data file.	SNP Array Genotyping	in-vitro, pre-clinical, clinical,	X	X	X
			snp_results_data_format	Format of the final SNPs results data files.	VCF	in-vitro, pre-clinical, clinical,	X	X	X
			aggregated_snp_array_data_format	Format of the aggregated SNP array data files.	PED/VCF/IND	in-vitro, pre-clinical, clinical,	X	X	X
			snp_array_data_format	Format of the raw SNP array data files.	IDAT/GTC/GCT/CEL	in-vitro, pre-clinical, clinical,	X	X	X
			data_type	Specific content type of the data file.	SNP Array Variation	in-vitro, pre-clinical, clinical,	X	X	X
			aggregated_snp_array_data_type	Specific content type of the aggregated SNP array data file.	Aggregated SNP Alleles/Individual SNP Alleles	in-vitro, pre-clinical, clinical,	X	X	X
			snp_array_platform	Name of the platform used to obtain SNP array data.	Illumina Infinium HumanExome BeadChip/Illumina OMNI 5M SNP Array/Illumina OMNI 2.5M SNP Array/Affymetrix Genome-Wide Human SNP Array 6.0	in-vitro, pre-clinical, clinical,	X	X	X
			snp_array_workflow	Description of workflow performed on SNP array data.	string	in-vitro, pre-clinical, clinical,	X	X	X
			snp_array_workflow_link	Link to Github hash for the CWL workflow used.	string	in-vitro, pre-clinical, clinical,	X	X	X
			file_name	The name (or part of a name) of a file (of any type).	string	in-vitro, pre-clinical, clinical,	X	X	X
			file_size	The size of the data file (object) in bytes.	integer	in-vitro, pre-clinical, clinical,	X	X	X
			md5sum	The 128-bit hash value expressed as a 32 digit hexadecimal number used as a file's digital fingerprint.	string	in-vitro, pre-clinical, clinical,	X	X	X
		Proteome	Liquid Chromatography Mass Spectrometry	Results of LC-MS analysis	Free-text value	in-vitro, pre-clinical, clinical,	X	X	X
			Nuclear Magnetic Resonance spectroscopy	Results of NMR analysis	Free-text value	in-vitro, pre-clinical, clinical,	X	X	X
			Gas Chromatography Mass Spectrometry	Results of GC-MS analysis	Free-text value	in-vitro, pre-clinical, clinical,	X	X	X
			Mass Cytometry by Time Of Flight	Results of CyTOF analysis	Free-text value	in-vitro, pre-clinical, clinical,	X	X	X
			MS instrument type	Type of MS instrument utilized for analysis	Free-text value	in-vitro, pre-clinical, clinical,	X	X	X
			MS instrument name	Name of MS instrument	Free-text value	in-vitro, pre-clinical, clinical,	X	X	X
			MS Injection order	Timing order of injection of sample	Free-text value	in-vitro, pre-clinical, clinical,	X	X	X
			Type of Sample	Type of sample analyzed by MS	Free-text value	in-vitro, pre-clinical, clinical,	X	X	X
			MS Ionization Mode	MS ionization mode type	Free-text value	in-vitro, pre-clinical, clinical,	X	X	X
			Spectral library of MS references used for match	Name of reference libraries used to detrmine spectral matches	Free-text value	in-vitro, pre-clinical, clinical,	X	X	X
			Source of QC or reference sample	Name of reference sample	Free-text value	in-vitro, pre-clinical, clinical,	X	X	X
			Name of Spiked-In Internal Standard	Name of internal standard utilized	Free-text value	in-vitro, pre-clinical, clinical,	X	X	X
			RT of Spiked-In Internal Standard	Retention time of standard	Free-text value	in-vitro, pre-clinical, clinical,	X	X	X
			m/z of Spiked-In Internal Standard	Mass/charge of standard	Free-text value	in-vitro, pre-clinical, clinical,	X	X	X
			Batch correction method used	Description of batch correction method	Free-text value	in-vitro, pre-clinical, clinical,	X	X	X
			Normalization method used	Description of normalization method	Free-text value	in-vitro, pre-clinical, clinical,	X	X	X
			Calibration tables	Desription of calibration tables utilized for MS analysis	Free-text value	in-vitro, pre-clinical, clinical,	X	X	X
			Separation Method	Description of separation method (e.g. LC) utilized	LC/GM/other	in-vitro, pre-clinical, clinical,	X	X	X
			NMR Instrument Name	NMR instrument name	Free-text value	in-vitro, pre-clinical, clinical,	X	X	X
			Type of NMR Pulse Sequence	Type of pulse sequenced used in analysis	Free-text value	in-vitro, pre-clinical, clinical,	X	X	X
			NMR Probe	Name of NMR probe used in analysis	Free-text value	in-vitro, pre-clinical, clinical,	X	X	X
			NMR Solvent	Name of NMR solvent used in analysis	Free-text value	in-vitro, pre-clinical, clinical,	X	X	X
			NMR Field strength	NMR field strength used in analysis	Free-text value	in-vitro, pre-clinical, clinical,	X	X	X
			NMR Frequency	NMR frequency used in analysis	Free-text value	in-vitro, pre-clinical, clinical,	X	X	X
		Lipidome and Metabolome	Mass spectrometry analysis	Results of mass spectrometry analysis	Free-text value	in-vitro, pre-clinical, clinical,	X	X	X
			Mass cytometry analysis	Results of mass cytometry analysis	Free-text value	in-vitro, pre-clinical, clinical,	X	X	X
			MS instrument type	Type of MS instrument utilized for analysis	Free-text value	in-vitro, pre-clinical, clinical,	X	X	X
			MS instrument name	Name of MS instrument	Free-text value	in-vitro, pre-clinical, clinical,	X	X	X
			MS Injection order	Timing order of injection of sample	Free-text value	in-vitro, pre-clinical, clinical,	X	X	X
			Type of Sample	Type of sample analyzed by MS	Free-text value	in-vitro, pre-clinical, clinical,	X	X	X
			MS Ionization Mode	MS ionization mode type	Free-text value	in-vitro, pre-clinical, clinical,	X	X	X
			Spectral library of MS references used for match	Name of reference libraries used to detrmine spectral matches	Free-text value	in-vitro, pre-clinical, clinical,	X	X	X
			Source of QC or reference sample	Name of reference sample	Free-text value	in-vitro, pre-clinical, clinical,	X	X	X
			Name of Spiked-In Internal Standard	Name of internal standard utilized	Free-text value	in-vitro, pre-clinical, clinical,	X	X	X
			RT of Spiked-In Internal Standard	Retention time of standard	Free-text value	in-vitro, pre-clinical, clinical,	X	X	X
			m/z of Spiked-In Internal Standard	Mass/charge of standard	Free-text value	in-vitro, pre-clinical, clinical,	X	X	X
			Batch correction method used	Description of batch correction method	Free-text value	in-vitro, pre-clinical, clinical,	X	X	X
			Normalization method used	Description of normalization method	Free-text value	in-vitro, pre-clinical, clinical,	X	X	X
			Calibration tables	Desription of calibration tables utilized for MS analysis	Free-text value	in-vitro, pre-clinical, clinical,	X	X	X
			Separation Method	Description of separation method (e.g. LC) utilized	LC/GM/other	in-vitro, pre-clinical, clinical,	X	X	X
		Comprehensive Assessment of Cellular Markers	Flow cytometry analysis	Results of flow cytometry analysis	Free-text value	in-vitro, pre-clinical, clinical,	X	X	X
			Flow cytometry marker	Name of marker analyzed by flow cytometry	UniPROT ID	in-vitro, pre-clinical, clinical,	X	X	X
			Flow cytometry marker type	Type of marker analyzed	cell survival/engraftment/immune suppression/immune evasion/differentiation	in-vitro, pre-clinical, clinical,	X	X	X
			Electron microscopy analysis	Results of electon microscopy analysis	Free-text value	in-vitro, pre-clinical, clinical,	X	X	X
			Type of electron microscopy	Type of electron microscopy used in analysis	SEM/TEM	in-vitro, pre-clinical, clinical,	X	X	X
			Morphology analyzed by EM	Type of morphology analyzed by EM in this analysis	apical morphology/basolateral morphology	in-vitro, pre-clinical, clinical,	X	X	X
		Potency	Cytokine secretion profile analysis	Results of cytokine secretion profile analysis	Free-text value	in-vitro, pre-clinical, clinical,	X	X	X
			Flow cytometry analysis	Results of flow cytometry analysis	Free-text value	in-vitro, pre-clinical, clinical,	X	X	X
			Flow cytometry marker	Name of marker analyzed by flow cytometry	UniPROT ID	in-vitro, pre-clinical, clinical,	X	X	X
			Flow cytometry marker type	Type of marker analyzed	canonical cell markers	in-vitro, pre-clinical, clinical,	X	X	X
			Cell polarization analysis	Results of cell polarization analysis	Free-text value	in-vitro, pre-clinical, clinical,	X	X	X
			Electrical resistance analysis	Results of electrical resistance analysis	Free-text value	in-vitro, pre-clinical, clinical,	X	X	X
			Stereotypic morphometric analysis	Results of stereotypic morphometric analysis	Free-text value	in-vitro, pre-clinical, clinical,	X	X	X
	Investigation Initiated Product Analysis	Assays	Assay ID	Assay ID of tests used to characterize final cell product, QC and purity, to be linked with Data module	Free-text value	in-vitro, pre-clinical, clinical,	X	X	X	Gene expression
			Epigenome	Epigenome characteristics of cells or cell product	Free-text value	in-vitro, pre-clinical, clinical,	X	X	X
			Proteome	Proteome characteristics of cells or cell product	Free-text value	in-vitro, pre-clinical, clinical,	X	X	X
			Genome	Genome characteristics of cells or cell product	Free-text value	in-vitro, pre-clinical, clinical,	X	X	X
			Metabolome	Metabolome characteristics of cells or cell product	Free-text value	in-vitro, pre-clinical, clinical,	X	X	X
			Secretome	Secretome characteristics of cells or cell product	Free-text value	in-vitro, pre-clinical, clinical,	X	X	X
			Experimental technology	Technology used for marker characterization, e.g. qPCR, proteomics, antibody staining	OBI, EFO	in-vitro, pre-clinical, clinical,	X	X	X
			Sample material	Material used for assay, e.g. whole cell DNA	OBI, EFO	in-vitro, pre-clinical, clinical,	X	X	X
			Library preparation method	Sample preparation for genomic, transcriptomic based assays	Free-text value	in-vitro, pre-clinical, clinical,	X	X	X	RNAqueous Total RNA Isolation Kit
			Sample material input amount	Amount of material used in assay, e.g. 200um DNA	Free-text value	in-vitro, pre-clinical, clinical,	X	X	X	4 μl of RNA
			Array size (surface area)	Description of array platform, for microarray based assays	Free-text value	in-vitro, pre-clinical, clinical,	X	X	X
			Reporter (probe) type	Probe used in assay to characterize marker	CHEBI	in-vitro, pre-clinical, clinical,	X	X	X
			Labeling method	Labeling method used for array based assay	Free-text value	in-vitro, pre-clinical, clinical,	X	X	X
			Hybridization assay	Hybridization used in array assay	Free-text value	in-vitro, pre-clinical, clinical,	X	X	X	High Capacity cDNA Reverse Transcription Kit
			Primer selection	Description of primer selection for PCR based assays	Free-text value	in-vitro, pre-clinical, clinical,	X	X	X	10 nM primer mix
			Reverse transcriptase and conditions	Kit information of reverse transcriptase	Free-text value	in-vitro, pre-clinical, clinical,	X	X	X
			qPCR target (gene symbol, gene ID)	Gene target of qPCR assay	Free-text value	in-vitro, pre-clinical, clinical,	X	X	X
			Labeling marker	Type of marker/antibody used for labeling assays	BAO, FBbi, MO	in-vitro, pre-clinical, clinical,	X	X	X
			Antibody ID	ID of antibody used in assay	Antibody Registry (via NIF)	in-vitro, pre-clinical, clinical,	X	X	X
			Vendor name of marker	Marker maker information	Free-text value	in-vitro, pre-clinical, clinical,	X	X	X
			Catalog no.	Catalog information for marker manufacturer	Free-text value	in-vitro, pre-clinical, clinical,	X	X	X
			Cellular component identified	Cellular component targeted in marker assay	FMA, UBERON	in-vitro, pre-clinical, clinical,	X	X	X
			Molecule identified	Molecule targeted in marker assay	Free-text value	in-vitro, pre-clinical, clinical,	X	X	X
			Detection technology type	Detection technology used in marker assay	BAO, FBbi, MO	in-vitro, pre-clinical, clinical,	X	X	X	SYBER Green
			Instrument type	Instrument used in assay	BAO, FBbi, MO	in-vitro, pre-clinical, clinical,	X	X	X	StepOnePlus system (Applied Biosystems, Life Technologies; Thermo Fisher Scientific)
			Experimental protocol description	Protocol description for assay	Free-text value	in-vitro, pre-clinical, clinical,	X	X	X
			Measurement uncertainty	Assay measurement uncertainty	Free-text value	in-vitro, pre-clinical, clinical,	X	X	X
		Assay metadata	Data ID	Unique data name	Free-text value	in-vitro, pre-clinical, clinical,	X	X	X
			Data type	Data type name obtained from ontology	EDAM, MO	in-vitro, pre-clinical, clinical,	X	X	X
			Data file format	Data file format uploaded	EDAM, MO	in-vitro, pre-clinical, clinical,	X	X	X
			Raw data/processed data	Processing status of uploaded data	EDAM, MO	in-vitro, pre-clinical, clinical,	X	X	X
			Data processing method	Methodology for data processing used prior to upload	EDAM, MO	in-vitro, pre-clinical, clinical,	X	X	X
			Data normalization method	Methodology for data normalization	EDAM, MO	in-vitro, pre-clinical, clinical,	X	X	X
			Analytical software name	Name/version of software used	Free-text value	in-vitro, pre-clinical, clinical,	X	X	X
			Genome annotation resource	Genome version used, e.g. GRCh38.p13	EDAM	in-vitro, pre-clinical, clinical,	X	X	X
			Mapping software name	Name/version of software used	Free-text value	in-vitro, pre-clinical, clinical,	X	X	X
		Imaging	image_category	Broad categorization of the contents of the data file.	Free-text value	in-vitro, pre-clinical, clinical,	X	X	X
			image_collection	Name of image collection to which the image file belongs.	Free-text value	in-vitro, pre-clinical, clinical,	X	X	X
			experimental_strategy	The imaging strategy used to generate the data file.	Free-text value	in-vitro, pre-clinical, clinical,	X	X	X
			imaging_file_type	Format of the imaging file.	tiff/jpeg/raw	in-vitro, pre-clinical, clinical,	X	X	X
			image_quality	Good, poor, or average image quality	Good image quality/Average image quality/Poor image quality/Not Reported	in-vitro, pre-clinical, clinical,	X	X	X
			file_state	The current state of the data file object.	Registered/uploading/uploaded/validating/validated/submitted/processing/processed/released/error	in-vitro, pre-clinical, clinical,	X	X	X
			md5sum	The 128-bit hash value expressed as a 32 digit hexadecimal number used as a file's digital fingerprint.	32 digit hexadecimal	in-vitro, pre-clinical, clinical,	X	X	X
			url	URL of file.	url	in-vitro, pre-clinical, clinical,	X	X	X
			imaging_file	Actual imaging file.	image	in-vitro, pre-clinical, clinical,	X	X	X
Outcomes / Findings	Primary Clinical Outcomes		Outcome Measure Title	The descriptive name of the outcome measure.	Free-text value	clinical,			X	Cellular gene expression, cellular protein expression, and site directed mutagenesis of induced pluripotent stem cells in response to antihypertensive drugs
			Outcome Measure Description	A full description of the outcome measure.	Free-text value	clinical,			X	iPSC cells will be used to model the mechanisms by which genetic differences influence responses to antihypertensive drugs. Potential methods included cellular gene expression, cellular protein expression, and site directed mutagenesis.
			Outcome Measure Time Frame	The period of time over which the study outcome measure is assessed.	Free-text value	clinical,			X	8 years
			Outcome Measure Type	A characterization or classification of the identified outcome measure(s) for the study.	Free-text value	clinical,			X
			Disease Outcome	Terminology relevant to the measurable result or effect of treatment on a disease.	BACTERIOLOGICAL CURE/BACTERIOLOGICAL FAILURE/CLINICAL CURE/CLINICAL FAILURE/RECURRENT DISEASE	clinical,			X
	Secondary Clinical Outcomes		Outcome Measure Title	The descriptive name of the outcome measure.	Free-text value	clinical,			X
			Outcome Measure Description	A full description of the outcome measure.	Free-text value	clinical,			X
			Outcome Measure Time Frame	The period of time over which the study outcome measure is assessed.	Free-text value	clinical,			X
			Outcome Measure Type	A characterization or classification of the identified outcome measure(s) for the study.	Free-text value	clinical,			X
	Preclinical and In-vitro Findings		Experimental Finding Title	The descriptive name of the experimental finding.	Free-text value	in-vitro, pre-clinical,	X	X
			Morphological Description	A full morphological description of the experimental finding.	Free-text value	in-vitro, pre-clinical,	X	X
			Functional Description	A full functional description of the experimental finding.	Free-text value	in-vitro, pre-clinical,	X	X
			Pathway Description	A full pathway description of the experimental finding.	Free-text value	in-vitro, pre-clinical,	X	X
			Experimental Finding Type	A characterization or classification of the identified experimental finding(s) for the study.	Free-text value	in-vitro, pre-clinical,	X	X
			Time Frame	The period of time over which the study experimental finding is assessed.	Free-text value	in-vitro, pre-clinical,	X	X
